# Supplementary material for: NiFeOx decorated Ge-hematite/perovskite for an efficient water splitting system
Source: Nat Commun. 2021 Jul 14;12:4309. doi: 10.1038/s41467-021-24428-7 (PMC8280122; doi:10.1038/s41467-021-24428-7)
Supplement: Supplementary file 2 — Source Data [file 41467_2021_24428_MOESM2_ESM.xlsx]

## Sheet: Fig.2
Fig.2a	Fe2O3		Ge-H		Ge-PH			Fig.2b	Fe2O3		Ge-H		Ge-PH			Fig.2c	Fe2O3		Ge-H		Ge-PH			Fig.2d	Fe2O3		Ge-H		Ge-PH			Fig.2e	Fe2O3		Ge-H		Ge-PH			Fig.2f	Fe2O3		Ge-H		Ge-PH			Fig.2g	Fe2O3
LSV	V vs.RHE	Current	V vs.RHE	Current	V vs.RHE	Current		XRD	2 theta	Intensity	2 theta	Intensity	2 theta	Intensity		XRD	Wavenumber	Intensity	Wavenumber	Intensity	Wavenumber	Intensity		XPS (Ge)	Binding energy	intensity	Binding energy	intensity	Binding energy	intensity		XPS (Sn)	Binding energy	intensity	Binding energy	intensity	Binding energy	intensity		EXAFS	Radical distance	FT magnitude	Radical distance	FT magnitude	Radical distance	FT magnitude		XPS (Sn/Fe)	depth
	0.40131	-0.18948	0.4007	-0.49979	0.401	-0.86832			20	0.05075	20	0.01606	20	0.02841			-181.12	0.00142	-181.12	0.01118	-181.12	0.00244			44.5	1567	45.1	1762.2	44.1	1468.63			502.5	6765.39	503.1	7131.48	502.1	7668.81			0.25	0.48485	0.25	0.35058	0.37272	0.16684			50
	0.40284	-0.17319	0.40223	-0.47689	0.40254	-0.7789			20.02	0.02687	20.02	0.02523	20.02	0.02083			-176.165	0.00106	-176.165	0.00596	-176.165	0.00274			44.4	1593.26	45	1717.6	44	1532.72			502.4	6595.17	503	7056.81	502	7463.8			0.2806	0.46763	0.28068	0.33701	0.4034	0.08659			100
	0.40438	-0.16071	0.40376	-0.4542	0.40376	-0.72567			20.04	0.04478	20.04	0.0367	20.04	0.02651			-171.213	0.00248	-171.213	0.00894	-171.213	0.00335			44.3	1549.6	44.9	1612.77	43.9	1593.42			502.3	6240.64	502.9	7125.59	501.9	7357.95			0.3113	0.41727	0.31136	0.29734	0.43408	0.1068			150
	0.4053	-0.15138	0.4056	-0.44084	0.4056	-0.69009			20.06	0.05871	20.06	0.02867	20.06	0.02083			-166.263	0.00354	-166.263	0.000745156	-166.263	0.00183			44.2	1601.17	44.8	1522.3	43.8	1640.52			502.2	6339.9	502.8	7190.19	501.8	7585.28			0.342	0.33779	0.34204	0.23478	0.46476	0.20169			200
	0.40652	-0.14708	0.40683	-0.42612	0.40714	-0.65935			20.08	0.0398	20.08	0.02523	20.08	0.02841			-161.316	0.00248	-161.316	0.00969	-161.316	0.00122			44.1	1518.34	44.7	1609.47	43.7	1631.53			502.1	6357.91	502.7	6928.46	501.7	7501.39			0.37272	0.23661	0.37272	0.15513	0.49544	0.29794			250
	0.40775	-0.14009	0.40806	-0.41562	0.40836	-0.63468			20.1	0.03582	20.1	0.0344	20.1	0.02083			-156.371	0.00248	-156.371	0.00745	-156.371	0.00305			44	1643.66	44.6	1671.02	43.6	1613.46			502	6390.07	502.6	7276.59	501.6	7781.79			0.4034	0.13042	0.4034	0.07276	0.52612	0.37823
	0.40959	-0.13511	0.40959	-0.40806	0.40928	-0.61457			20.12	0.03881	20.12	0.03784	20.12	0.05303			-151.43	0.00142	-151.43	0.00373	-151.43	0.00183			43.9	1665.61	44.5	1623.87	43.5	1620.79			501.9	6632.2	502.5	7257.97	501.5	7864.32			0.43408	0.09784	0.43408	0.07469	0.5568	0.43398
	0.41082	-0.12764	0.41051	-0.39626	0.41112	-0.59596			20.14	0.02985	20.14	0.00459	20.14	0.03788			-146.491	0.00177	-146.491	0.00522	-146.491	0.00305			43.8	1448.07	44.4	1517.15	43.4	1527.07			501.8	6698.18	502.4	7359.49	501.4	7616.84			0.46476	0.19403	0.46476	0.16224	0.58748	0.45964
	0.41235	-0.12636	0.41204	-0.38999	0.41204	-0.5824			20.16	0.02886	20.16	0.02179	20.16	0.03788			-141.555	0.00495	-141.555	0.00373	-141.555	0.00213			43.7	1661.4	44.3	1637.42	43.3	1525.65			501.7	6296.6	502.3	7632.46	501.3	8020.43			0.49544	0.30892	0.49544	0.25086	0.61816	0.45236
	0.4145	-0.12055	0.41388	-0.37984	0.41358	-0.56563			20.18	0.04776	20.18	0.03211	20.18	0.0303			-136.621	0.00248	-136.621	0.00894	-136.621	0.00183			43.6	1594.29	44.2	1534.03	43.2	1342.55			501.6	6539.3	502.2	7185.21	501.2	7694.97			0.52612	0.41061	0.52612	0.32543	0.64884	0.41233
	0.41542	-0.11698	0.41542	-0.3752	0.4148	-0.55718			20.2	0.04776	20.2	0.03096	20.2	0.04356			-131.69	0.00142	-131.69	0.00447	-131.69	0.00213			43.5	1421.35	44.1	1598.07	43.1	1582.38			501.5	6632.96	502.1	6960.96	501.1	7696.06			0.5568	0.48782	0.5568	0.37866	0.67951	0.34377
	0.41634	-0.1151	0.41634	-0.366	0.41664	-0.54451			20.22	0.03483	20.22	0.02638	20.22	0.02651			-126.762	0.00142	-126.762	0.00745	-126.762	0.00183			43.4	1415.56	44	1573.91	43	1509			501.4	6810.43	502	7163.18	501	7728.46			0.58748	0.53349	0.58748	0.40559	0.71019	0.2582
	0.41787	-0.11312	0.41756	-0.36232	0.41787	-0.53326			20.24	0.03383	20.24	0.03211	20.24	0.02083			-121.836	0.00177	-121.836	0.00745	-121.836	0.00396			43.3	1582.17	43.9	1626.74	42.9	1571.26			501.3	6579.95	501.9	7063.45	500.9	7595.05			0.61816	0.54332	0.61816	0.40342	0.74087	0.18732
	0.4194	-0.10737	0.4194	-0.35612	0.4191	-0.52324			20.26	0.03682	20.26	0.05619	20.26	0.00568			-116.914	0.00177	-116.914	0.00745	-116.914	0.00427			43.2	1454.47	43.8	1561.18	42.8	1438.19			501.2	6404.89	501.8	7287.23	500.8	7805.16			0.64884	0.51585	0.64884	0.37166	0.77155	0.19841
	0.42063	-0.10765	0.42094	-0.35455	0.42033	-0.51827			20.28	0.02886	20.28	0.0367	20.28	0.02273			-111.993	0.00177	-111.993	0.00745	-111.993	0.00244			43.1	1541.34	43.7	1534.93	42.7	1365.53			501.1	6527.84	501.7	7412.8	500.7	8111.54			0.67951	0.45284	0.67951	0.31271	0.80223	0.29386
	0.42217	-0.10127	0.42217	-0.34378	0.42247	-0.506			20.3	0.04478	20.3	0.03326	20.3	0.05114			-107.076	0.00283	-107.076	0.0082	-107.076	0.00122			43	1455.76	43.6	1575.86	42.6	1359.78			501	6682.37	501.6	7130.96	500.6	7806.71			0.71019	0.36029	0.71019	0.23333	0.83291	0.41318
	0.4237	-0.10291	0.42339	-0.34365	0.42339	-0.49939			20.32	0.04975	20.32	0.03784	20.32	0.0322			-102.161	0.00354	-102.161	0.00671	-102.161	0.00152			42.9	1528.6	43.5	1504.07	42.5	1395.94			500.9	6877.35	501.5	7339.12	500.5	7570.93			0.74087	0.25258	0.74087	0.15204	0.86359	0.52465
	0.42493	-0.09828	0.42493	-0.33308	0.42523	-0.48916			20.34	0.0408	20.34	0.05161	20.34	0.03409			-97.2492	0.00212	-97.2492	0.0082	-97.2492	0			42.8	1345.84	43.4	1507.66	42.4	1579.17			500.8	6874.63	501.4	7268.2	500.4	7707.81			0.77155	0.17313	0.77155	0.12987	0.89427	0.61274
	0.42677	-0.09709	0.42646	-0.33083	0.42554	-0.48139			20.36	0.03781	20.36	0.00917	20.36	0.03788			-92.3397	0.000353857	-92.3397	0.00969	-92.3397	0.00183			42.7	1626.77	43.3	1566.83	42.3	1393.12			500.7	6502.9	501.3	6887.65	500.3	7929.11			0.80223	0.21002	0.80223	0.2064	0.92495	0.66908
	0.42769	-0.09293	0.42769	-0.3262	0.42769	-0.47471			20.38	0.03881	20.38	0.03211	20.38	0.03598			-87.433	0.00177	-87.433	0.00969	-87.433	0.00244			42.6	1572.08	43.2	1632.12	42.2	1449.91			500.6	6900.74	501.2	7348.92	500.2	7679.16			0.83291	0.33092	0.83291	0.31359	0.95563	0.69265
	0.42891	-0.09365	0.42922	-0.32415	0.42891	-0.47226			20.4	0.0607	20.4	0.02638	20.4	0.02462			-82.5289	0.00318	-82.5289	0.00671	-82.5289	0.00244			42.5	1482.27	43.1	1595.97	42.1	1365.11			500.5	6763.12	501.1	7059.55	500.1	7587.52			0.86359	0.46349	0.86359	0.41571	0.98631	0.69399
	0.43014	-0.08998	0.43045	-0.31809	0.43075	-0.46251			20.42	0.02687	20.42	0.0344	20.42	0.04167			-77.6274	0.00212	-77.6274	0.00671	-77.6274	0.00183			42.4	1562.48	43	1482.28	42	1414.03			500.4	6731.34	501	7454.7	500	7612.2			0.89427	0.57967	0.89427	0.49809	1.01699	0.70227
	0.43198	-0.08837	0.43167	-0.31461	0.43198	-0.4572			20.44	0.05672	20.44	0.02294	20.44	0.02651			-72.7287	0.00318	-72.7287	0.00596	-72.7287	0.00305			42.3	1422.85	42.9	1490.61	41.9	1502.12			500.3	6554.22	500.9	7465.55	499.9	7607.37			0.92495	0.66538	0.92495	0.55219	1.04767	0.7663
	0.4329	-0.08747	0.43321	-0.31025	0.43351	-0.44786			20.46	0.05274	20.46	0.0367	20.46	0.03409			-67.8326	0.00212	-67.8326	0	-67.8326	0.000609385			42.2	1413.82	42.8	1627.65	41.8	1458.97			500.2	6707.09	500.8	7163.05	499.8	7623.16			0.95563	0.7128	0.95563	0.57448	1.07835	0.93017
	0.43505	-0.08572	0.43474	-0.30521	0.43474	-0.44432			20.48	0.05373	20.48	0.0344	20.48	0.0322			-62.9391	0.00248	-62.9391	0.0082	-62.9391	0.00213			42.1	1396.47	42.7	1601.96	41.7	1581.12			500.1	6859.58	500.7	7026.55	499.7	7565.95			0.98631	0.72128	0.98631	0.56909	1.10903	1.20243
	0.43658	-0.08361	0.43597	-0.30405	0.43597	-0.43893			20.5	0.05871	20.5	0.02064	20.5	0.0303			-58.0483	0.00212	-58.0483	0.0082	-58.0483	0.00213			42	1219.97	42.6	1546.18	41.6	1298.02			500	6736.5	500.6	7326.79	499.6	7845.97			1.01699	0.70227	1.01699	0.5539	1.13971	1.56425
	0.43781	-0.08121	0.43719	-0.29614	0.4375	-0.43177			20.52	0.04279	20.52	0.04472	20.52	0.0322			-53.1602	0.000707714	-53.1602	0.00447	-53.1602	0.00152			41.9	1323.84	42.5	1628.56	41.5	1363.82			499.9	6825.05	500.5	7372.08	499.5	7478.87			1.04767	0.68834	1.04767	0.56764	1.17039	1.99079
	0.43903	-0.07882	0.43873	-0.29423	0.43873	-0.42584			20.54	0.04776	20.54	0.04243	20.54	0.02841			-48.2747	0.00212	-48.2747	0.00298	-48.2747	0.00305			41.8	1437.48	42.4	1602.98	41.4	1393.76			499.8	6474.15	500.4	6956.22	499.4	7641.38			1.07835	0.73721	1.07835	0.65951	1.20107	2.45858
	0.43995	-0.0779	0.44026	-0.2898	0.43965	-0.42053			20.56	0.0408	20.56	0.04358	20.56	0.0322			-43.3919	0.00425	-43.3919	0.00373	-43.3919	0.00122			41.7	1455.86	42.3	1513.61	41.3	1512.14			499.7	6663.46	500.3	7084.81	499.3	7421.74			1.10903	0.90121	1.10903	0.85131	1.23175	2.94568
	0.44179	-0.07729	0.44179	-0.28987	0.44149	-0.41753			20.58	0.05075	20.58	0.04931	20.58	0.0303			-38.5118	0.00248	-38.5118	0.00745	-38.5118	0.000304692			41.6	1535.7	42.2	1552.68	41.2	1344.99			499.6	6661.27	500.2	7349.38	499.2	7540.92			1.13971	1.18554	1.13971	1.12913	1.26243	3.43104
	0.44302	-0.07514	0.44302	-0.28258	0.44271	-0.41262			20.6	0.05373	20.6	0.03899	20.6	0.03977			-33.6343	0.00248	-33.6343	0.00522	-33.6343	0.00122			41.5	1491.65	42.1	1568.76	41.1	1286.82			499.5	6556.92	500.1	7343.33	499.1	7736.01			1.17039	1.56386	1.17039	1.46909	1.29311	3.89443
	0.44455	-0.0756	0.44455	-0.28067	0.44455	-0.40901			20.62	0.06169	20.62	0.05619	20.62	0.02462			-28.7594	0.00177	-28.7594	0.00969	-28.7594	0.00305			41.4	1494.44	42	1505.97	41	1411.3			499.4	6566.2	500	7126.82	499	7656.87			1.20107	2.00735	1.20107	1.84974	1.32379	4.31682
	0.44609	-0.07174	0.44578	-0.27515	0.44609	-0.40144			20.64	0.04279	20.64	0.03211	20.64	0.03409			-23.8872	0.00212	-23.8872	0.00671	-23.8872	0.00122			41.3	1453.63	41.9	1382.82	40.9	1452.98			499.3	6464.04	499.9	6996.48	498.9	7369.78			1.23175	2.49126	1.23175	2.25227	1.35447	4.68099
	0.44732	-0.07174	0.44732	-0.2746	0.44762	-0.39933			20.66	0.05572	20.66	0.05046	20.66	0.05492			-19.0176	0.00248	-19.0176	0.0082	-19.0176	0.00122			41.2	1441.2	41.8	1624.91	40.8	1330.91			499.2	6393.58	499.8	7066.23	498.8	7406.78			1.26243	2.99354	1.26243	2.65931	1.38515	4.97218
	0.44854	-0.07075	0.44854	-0.27236	0.44854	-0.39292			20.68	0.03682	20.68	0.0344	20.68	0.04924			-14.1507	0.00354	-14.1507	0.00671	-14.1507	0.00396			41.1	1383.62	41.7	1529.47	40.7	1437.11			499.1	6518.51	499.7	7381.27	498.7	7453.91			1.29311	3.49356	1.29311	3.05444	1.41583	5.17881
	0.45008	-0.06999	0.45008	-0.27051	0.45008	-0.39033			20.7	0.0597	20.7	0.0367	20.7	0.05114			-9.28634	0.02406	-9.28634	0.0313	-9.28634	0.0128			41	1342.78	41.6	1489.41	40.6	1393.55			499	6485.64	499.6	7113.08	498.6	7620.31			1.32379	3.9717	1.32379	3.42226	1.4465	5.29301
	0.45161	-0.0679	0.4513	-0.2654	0.4513	-0.38263			20.72	0.03284	20.72	0.02179	20.72	0.07008			-4.42468	0.04883	-4.42468	0.07824	-4.42468	0.03169			40.9	1466.16	41.5	1530.27	40.5	1423.19			498.9	6595.53	499.5	7302.93	498.5	7390.16			1.35447	4.40965	1.35447	3.74884	1.47718	5.31115
	0.45345	-0.06887	0.45284	-0.26697	0.45314	-0.3812			20.74	0.0408	20.74	0.0195	20.74	0.02273			0.43435	0.02512	0.43435	0.03949	0.43435	0.01828			40.8	1390.11	41.4	1435.71	40.4	1439.27			498.8	6607.28	499.4	7164.84	498.4	7341.85			1.38515	4.79084	1.38515	4.02213	1.50786	5.2341
	0.45406	-0.06456	0.45437	-0.25995	0.45376	-0.37554			20.76	0.04975	20.76	0.04014	20.76	0.03409			5.29075	0.00318	5.29075	0.01118	5.29075	0.00274			40.7	1427.33	41.3	1620.63	40.3	1326.65			498.7	6462.23	499.3	7304.45	498.3	7514.44			1.41583	5.10102	1.41583	4.23253	1.53854	5.06745
	0.4556	-0.06654	0.4559	-0.2577	0.4556	-0.37418			20.78	0.05473	20.78	0.04358	20.78	0.04167			10.1445	0.00142	10.1445	0.00745	10.1445	0.00366			40.6	1551.52	41.2	1474.94	40.2	1486.94			498.6	6444.91	499.2	7196.04	498.2	7287.52			1.4465	5.3288	1.4465	4.37331	1.56922	4.82146
	0.45682	-0.06525	0.45713	-0.25286	0.45682	-0.36621			20.8	0.06866	20.8	0.02867	20.8	0.03598			14.9957	0.00425	14.9957	0.00596	14.9957	0.00122			40.5	1392.3	41.1	1548.93	40.1	1428.99			498.5	6522.22	499.1	7118.87	498.1	7224.33			1.47718	5.46612	1.47718	4.44093	1.5999	4.51096
	0.45866	-0.06532	0.45836	-0.25211	0.45897	-0.36668			20.82	0.03881	20.82	0.02294	20.82	0.03409			19.8442	0.00212	19.8442	0.0082	19.8442	0.00183			40.4	1354.01	41	1478.34	40	1494.77			498.4	6564.81	499	7254.79	498	7269.21			1.50786	5.50857	1.50786	4.4353	1.63058	4.15503
	0.45958	-0.0611	0.45989	-0.24748	0.45928	-0.3598			20.84	0.04975	20.84	0.03326	20.84	0.04167			24.6901	0.000707714	24.6901	0.00894	24.6901	0.00183			40.3	1309.36	40.9	1519.36	39.9	1428.04			498.3	6710.63	498.9	7062.8	497.9	7203.09			1.53854	5.45559	1.53854	4.35978	1.66126	3.77653
	0.46173	-0.06236	0.46142	-0.24714	0.46142	-0.35796			20.86	0.05871	20.86	0.04358	20.86	0.02841			29.5333	0.00212	29.5333	0.00671	29.5333	0.00335			40.2	1362.63	40.8	1505.38	39.8	1399.74			498.2	6867.82	498.8	7049.41	497.8	7517.32			1.56922	5.31052	1.56922	4.22112	1.69194	3.40125
	0.46296	-0.05988	0.46296	-0.24291	0.46265	-0.35121			20.88	0.06667	20.88	0.04243	20.88	0.02651			34.374	0.00283	34.374	0.00447	34.374	0.00122			40.1	1378.88	40.7	1524.59	39.7	1319.78			498.1	6855.49	498.7	6862.08	497.7	7411.37			1.5999	5.08048	1.5999	4.02921	1.72262	3.05624
	0.46418	-0.06001	0.46388	-0.24046	0.46388	-0.34842			20.9	0.05871	20.9	0.0539	20.9	0.0322			39.212	0.00177	39.212	0.00671	39.212	0.00244			40	1356.35	40.6	1560.93	39.6	1481.91			498	6781.91	498.6	7100.72	497.6	7609.17			1.63058	4.77615	1.63058	3.7966	1.7533	2.76646
	0.46572	-0.05802	0.46602	-0.2378	0.4651	-0.34521			20.92	0.04776	20.92	0.0344	20.92	0.06061			44.0474	0.00354	44.0474	0.00224	44.0474	0.00274			39.9	1374.28	40.5	1480.42	39.5	1429.78			497.9	7061.53	498.5	7148.23	497.5	7725.38			1.66126	4.41142	1.66126	3.53793	1.78398	2.54935
	0.46694	-0.05803	0.46725	-0.23378	0.46664	-0.33874			20.94	0.06468	20.94	0.02867	20.94	0.04735			48.8802	0.000707714	48.8802	0.00671	48.8802	0.00213			39.8	1401.35	40.4	1512.4	39.4	1382.83			497.8	7137.05	498.4	7042.97	497.4	7558.49			1.69194	4.00305	1.69194	3.26902	1.81466	2.40852
	0.46786	-0.0569	0.46848	-0.2331	0.46786	-0.33779			20.96	0.04975	20.96	0.05046	20.96	0.0303			53.7104	0.00177	53.7104	0.00745	53.7104	0.00335			39.7	1299.38	40.3	1410.79	39.3	1427			497.7	7024.71	498.3	7279.9	497.3	7516.48			1.72262	3.57027	1.72262	3.00567	1.84534	2.33111
	0.4694	-0.05466	0.4697	-0.22853	0.4694	-0.33336			20.98	0.03682	20.98	0.04472	20.98	0.04545			58.538	0.00106	58.538	0.00522	58.538	0.00244			39.6	1258.07	40.2	1603.81	39.2	1584.81			497.6	6966.14	498.2	7162.89	497.2	7611.07			1.7533	3.13455	1.7533	2.76207	1.87602	2.29213
	0.47093	-0.05538	0.47093	-0.23017	0.47093	-0.33117			21	0.05672	21	0.05505	21	0.01515			63.3629	0.0046	63.3629	0.00522	63.3629	0.000914077			39.5	1445.77	40.1	1387.47	39.1	1386.99			497.5	7400.41	498.1	7302.78	497.1	7601.06			1.78398	2.71936	1.78398	2.54891	1.9067	2.26348
	0.47247	-0.05373	0.47247	-0.22321	0.47247	-0.32681			21.02	0.07065	21.02	0.03211	21.02	0.03409			68.1853	0.00283	68.1853	0.00224	68.1853	0.000914077			39.4	1476.89	40	1536.48	39	1536.57			497.4	7176.87	498	7315.58	497	8005.11			1.81466	2.34966	1.81466	2.3715	1.93738	2.22164
	0.47431	-0.05421	0.474	-0.22546	0.47369	-0.32245			21.04	0.05274	21.04	0.03326	21.04	0.03409			73.005	0.00283	73.005	0.00596	73.005	0.00305			39.3	1443.59	39.9	1448.22	38.9	1396.78			497.3	7717.68	497.9	7220.63	496.9	7528.38			1.84534	2.05018	1.84534	2.22882	1.96806	2.15134
	0.47523	-0.05155	0.47492	-0.21688	0.47523	-0.31925			21.06	0.04975	21.06	0.04128	21.06	0.01705			77.8222	0.00177	77.8222	0.0082	77.8222	0.00213			39.2	1414.63	39.8	1465.37	38.8	1384.17			497.2	7865	497.8	7090.95	496.8	7283.61			1.87602	1.84046	1.87602	2.1141	1.99874	2.04604
	0.47676	-0.05385	0.47676	-0.21824	0.47645	-0.31788			21.08	0.06468	21.08	0.0367	21.08	0.03409			82.6367	0.00318	82.6367	0.00745	82.6367	0.00122			39.1	1378.72	39.7	1549.88	38.7	1517.51			497.1	8040.72	497.7	7573.28	496.7	7753.86			1.9067	1.72645	1.9067	2.01715	2.02942	1.90699
	0.47829	-0.04983	0.47799	-0.21306	0.47799	-0.31366			21.1	0.05075	21.1	0.05849	21.1	0.05492			87.4487	0.00142	87.4487	0.00522	87.4487	0.00122			39	1437.47	39.6	1529.75	38.6	1394.42			497	8028.29	497.6	7757.46	496.6	7756.35			1.93738	1.69453	1.93738	1.92733	2.0601	1.7417
	0.47921	-0.05187	0.47952	-0.21422	0.47891	-0.31189			21.12	0.06368	21.12	0.0539	21.12	0.0322			92.258	0.00106	92.258	0.00969	92.258	0.00213			38.9	1371.73	39.5	1405.71	38.5	1424.3			496.9	8141.2	497.5	7724.28	496.5	7850.6			1.96806	1.71638	1.96806	1.83616	2.09078	1.56223
	0.48075	-0.04896	0.48075	-0.2121	0.48105	-0.30453			21.14	0.05572	21.14	0.04128	21.14	0.03598			97.0648	0	97.0648	0.00596	97.0648	0.00244			38.8	1443.67	39.4	1465.15	38.4	1340.39			496.8	8385.28	497.4	7712.71	496.4	7901.85			1.99874	1.76129	1.99874	1.73869	2.12146	1.38304
	0.48259	-0.04992	0.48259	-0.21054	0.48167	-0.30323			21.16	0.05771	21.16	0.04931	21.16	0.03598			101.869	0.00283	101.869	0.00522	101.869	0.00244			38.7	1451.51	39.3	1520.39	38.3	1492.47			496.7	8310.73	497.3	7606.32	496.3	7802.11			2.02942	1.80508	2.02942	1.63369	2.15214	1.21781
	0.48351	-0.04689	0.48351	-0.20543	0.48351	-0.29955			21.18	0.05672	21.18	0.04128	21.18	0.04356			106.671	0.00248	106.671	0.00745	106.671	0.00152			38.6	1430.42	39.2	1516.42	38.2	1465.42			496.6	8787.95	497.2	8035.61	496.2	7741.22			2.0601	1.83203	2.0601	1.52295	2.18282	1.07515
	0.48535	-0.04831	0.48504	-0.20481	0.48535	-0.2988			21.2	0.05871	21.2	0.03784	21.2	0.03598			111.47	0.00142	111.47	0.00522	111.47	0.000914077			38.5	1434.98	39.1	1418.62	38.1	1453.5			496.5	9011.29	497.1	8002.97	496.1	7572.98			2.09078	1.83319	2.09078	1.40979	2.2135	0.95395
	0.48627	-0.0453	0.48657	-0.20052	0.48596	-0.29505			21.22	0.06766	21.22	0.03326	21.22	0.04167			116.266	0.00177	116.266	0.01043	116.266	0.00274			38.4	1445.63	39	1398.99	38	1445.59			496.4	9151.95	497	7769.49	496	7550.59			2.12146	1.80384	2.12146	1.29725	2.24418	0.84176
	0.48811	-0.04726	0.4878	-0.20161	0.48811	-0.29239			21.24	0.05373	21.24	0.04014	21.24	0.05114			121.06	0.00142	121.06	0.00298	121.06	0.00183			38.3	1428.59	38.9	1534.25	37.9	1469.09			496.3	9568.14	496.9	8009.44	495.9	7913.47			2.15214	1.74141	2.15214	1.18625	2.27485	0.71808
	0.48933	-0.04532	0.48933	-0.19984	0.48903	-0.28837			21.26	0.05274	21.26	0.06307	21.26	0.05303			125.851	0.00212	125.851	0.00447	125.851	0.00152			38.2	1364.66	38.8	1569.64	37.8	1395.12			496.2	9877.38	496.8	8137.85	495.8	7832.6			2.18282	1.64407	2.18282	1.07413	2.30553	0.56075
	0.49087	-0.04534	0.49087	-0.19547	0.49025	-0.28667			21.28	0.06567	21.28	0.04931	21.28	0.06818			130.64	0.00212	130.64	0.00522	130.64	0.00305			38.1	1420.95	38.7	1409.67	37.7	1448.76			496.1	10390.4	496.7	8195.3	495.7	7583.49			2.2135	1.50997	2.2135	0.95447	2.33621	0.35121
	0.4924	-0.04378	0.4924	-0.19445	0.49209	-0.28272			21.3	0.05871	21.3	0.02867	21.3	0.06061			135.426	0.00177	135.426	0.00373	135.426	0.00244			38	1306.94	38.6	1484.32	37.6	1421.79			496	10702.7	496.6	8474.9	495.6	7624.28			2.24418	1.33717	2.24418	0.81808	2.36689	0.07708
	0.49393	-0.04348	0.49363	-0.18886	0.49332	-0.27842			21.32	0.06667	21.32	0.0344	21.32	0.04356			140.209	0.00389	140.209	0.00596	140.209	0.00335			37.9	1339.15	38.5	1487.92	37.5	1438.44			495.9	11092.7	496.5	8589.11	495.5	7649.05			2.27485	1.12447	2.27485	0.65521	2.39757	0.26855
	0.49455	-0.04397	0.49485	-0.18927	0.49424	-0.27529			21.34	0.05075	21.34	0.02523	21.34	0.02083			144.99	0.00283	144.99	0.0082	144.99	0.00244			37.8	1390.58	38.4	1495.77	37.4	1428.87			495.8	11884.3	496.4	8567.58	495.4	7922.32			2.30553	0.87403	2.30553	0.45916	2.42825	0.68487
	0.49639	-0.04158	0.49608	-0.18498	0.49639	-0.27236			21.36	0.05373	21.36	0.04931	21.36	0.02841			149.768	0.00212	149.768	0.00522	149.768	0.00396			37.7	1408.68	38.3	1588.81	37.3	1486.8			495.7	12903.3	496.3	8720.61	495.3	7734.06			2.33621	0.6016	2.33621	0.24142	2.45893	1.16739
	0.49762	-0.04259	0.49762	-0.18655	0.49762	-0.26942			21.38	0.07363	21.38	0.04931	21.38	0.04735			154.544	0.00354	154.544	0.00671	154.544	0.00396			37.6	1381.11	38.2	1505.49	37.2	1392.21			495.6	13754.3	496.2	8548.5	495.2	7668.46			2.36689	0.39407	2.36689	0.20675	2.48961	1.70678
	0.49946	-0.04235	0.49976	-0.18089	0.49884	-0.26983			21.4	0.05771	21.4	0.03555	21.4	0.04545			159.317	0.00248	159.317	0.01118	159.317	0.00274			37.5	1403.47	38.1	1519.08	37.1	1372.92			495.5	14463.6	496.1	9014.78	495.1	7903.04			2.39757	0.50895	2.39757	0.50828	2.52029	2.29023
	0.50038	-0.04124	0.50068	-0.18007	0.50068	-0.26513			21.42	0.04776	21.42	0.04014	21.42	0.03977			164.088	0.00495	164.088	0.00596	164.088	0.00488			37.4	1238.5	38	1595.92	37	1472.38			495.4	16237.8	496	8853.42	495	7640.29			2.42825	0.89341	2.42825	0.9019	2.55097	2.90233
	0.5016	-0.03875	0.50222	-0.1755	0.50191	-0.25927			21.44	0.04577	21.44	0.04128	21.44	0.05303			168.856	0.00318	168.856	0.01043	168.856	0.00457			37.3	1358.82	37.9	1385.2	36.9	1399.82			495.3	17591	495.9	9098.95	494.9	7501.27			2.45893	1.37665	2.45893	1.34798	2.58165	3.52584
	0.50344	-0.04066	0.50283	-0.17864	0.50314	-0.25913			21.46	0.07662	21.46	0.0539	21.46	0.05492			173.622	0.00354	173.622	0.00894	173.622	0.00488			37.2	1328.4	37.8	1386.3	36.8	1369.77			495.2	19099.4	495.8	9257.67	494.8	7867.96			2.48961	1.91155	2.48961	1.83384	2.61233	4.14266
	0.50498	-0.03809	0.50498	-0.17407	0.50467	-0.25797			21.48	0.05572	21.48	0.03784	21.48	0.05871			178.385	0.00425	178.385	0.0082	178.385	0.00518			37.1	1266.12	37.7	1370.79	36.7	1343.86			495.1	20469.3	495.7	9262.95	494.7	7796.41			2.52029	2.47855	2.52029	2.348	2.64301	4.73465
	0.50559	-0.03879	0.50651	-0.17216	0.5059	-0.25538			21.5	0.0796	21.5	0.05849	21.5	0.03598			183.145	0.00389	183.145	0.00745	183.145	0.00609			37	1334.66	37.6	1600.08	36.6	1340.96			495	21955.9	495.6	9351.77	494.6	8075.8			2.55097	3.0627	2.55097	2.87804	2.67369	5.28444
	0.50743	-0.03685	0.50774	-0.17019	0.50712	-0.2517			21.52	0.06169	21.52	0.04358	21.52	0.03409			187.903	0.00425	187.903	0.00745	187.903	0.00579			36.9	1423.27	37.5	1561.02	36.5	1467.43			494.9	23090.1	495.5	10001.8	494.5	8087.97			2.58165	3.64956	2.58165	3.4107	2.70437	5.77622
	0.50866	-0.03831	0.50896	-0.16903	0.50835	-0.24918			21.54	0.05075	21.54	0.05275	21.54	0.07955			192.658	0.00531	192.658	0.0149	192.658	0.00884			36.8	1376.17	37.4	1502.85	36.4	1326.36			494.8	24726.7	495.4	10565.5	494.4	7706.89			2.61233	4.2246	2.61233	3.9323	2.73505	6.19638
	0.51019	-0.0352	0.5108	-0.16535	0.50988	-0.244			21.56	0.06567	21.56	0.05505	21.56	0.05871			197.411	0.00637	197.411	0.01043	197.411	0.00731			36.7	1307.4	37.3	1300.77	36.3	1567.59			494.7	24806.2	495.3	10594.5	494.3	7373.3			2.64301	4.77334	2.64301	4.42928	2.76573	6.53411
	0.51142	-0.03734	0.51172	-0.16405	0.51203	-0.24366			21.58	0.05174	21.58	0.04358	21.58	0.04545			202.161	0.00778	202.161	0.0149	202.161	0.01066			36.6	1281.99	37.2	1375.37	36.2	1356.07			494.6	24003.2	495.2	11357	494.2	7297.89			2.67369	5.28182	2.67369	4.88872	2.79641	6.7818
	0.51326	-0.03598	0.51326	-0.16017	0.51326	-0.24162			21.6	0.06269	21.6	0.04587	21.6	0.07386			206.909	0.01168	206.909	0.01565	206.909	0.00823			36.5	1387.02	37.1	1373.44	36.1	1447.37			494.5	22943.2	495.1	11803.7	494.1	7556.41			2.70437	5.73708	2.70437	5.29888	2.82709	6.93538
	0.51448	-0.035	0.51448	-0.16153	0.51418	-0.23848			21.62	0.05373	21.62	0.04472	21.62	0.05871			211.654	0.01238	211.654	0.01788	211.654	0.01402			36.4	1284.31	37	1534.92	36	1344.35			494.4	22209.8	495	12323.1	494	7454.95			2.73505	6.12774	2.73505	5.64964	2.85777	6.9945
	0.51571	-0.03352	0.5154	-0.15908	0.51632	-0.23398			21.64	0.06468	21.64	0.04931	21.64	0.06818			216.396	0.02583	216.396	0.04098	216.396	0.03169			36.3	1179.18	36.9	1389.15	35.9	1500.15			494.3	20002.8	494.9	13255.9	493.9	7131.94			2.76573	6.44443	2.76573	5.9329	2.88845	6.96258
	0.51724	-0.03567	0.51724	-0.15819	0.51724	-0.2318			21.66	0.06269	21.66	0.0367	21.66	0.04545			221.136	0.07891	221.136	0.08644	221.136	0.09476			36.2	1077.49	36.8	1488.43	35.8	1404.76			494.2	18007.1	494.8	13583.9	493.8	7140.32			2.79641	6.6802	2.79641	6.14287	2.91913	6.84679
	0.51908	-0.03267	0.51878	-0.15356	0.51816	-0.22948			21.68	0.0796	21.68	0.04587	21.68	0.05303			225.874	0.08882	225.874	0.09836	225.874	0.11548			36.1	1260.16	36.7	1389.93	35.7	1357.88			494.1	16387.4	494.7	13687.4	493.7	6888.78			2.82709	6.83094	2.82709	6.27635	2.94981	6.65785
	0.52031	-0.03342	0.52031	-0.15373	0.51939	-0.22867			21.7	0.06866	21.7	0.05505	21.7	0.05114			230.609	0.04034	230.609	0.04471	230.609	0.04388			36	1330.47	36.6	1400.5	35.6	1460.42			494	14422	494.6	13740.9	493.6	6965.28			2.85777	6.89554	2.85777	6.3329	2.98049	6.40982
	0.52154	-0.03254	0.52123	-0.14979	0.52123	-0.22444			21.72	0.06468	21.72	0.04817	21.72	0.04735			235.341	0.02335	235.341	0.02906	235.341	0.0326			35.9	1194.37	36.5	1368.71	35.5	1540.97			493.9	12342	494.5	13386.9	493.5	6809.62			2.88845	6.87611	2.88845	6.31494	3.01117	6.11966
	0.52307	-0.03203	0.52246	-0.15149	0.52307	-0.22219			21.74	0.04677	21.74	0.06766	21.74	0.05871			240.071	0.04459	240.071	0.05216	240.071	0.05393			35.8	1171.53	36.4	1304.54	35.4	1421.13			493.8	10940.6	494.4	13636.1	493.4	6738.67			2.91913	6.77808	2.91913	6.22781	3.04184	5.80671
	0.5243	-0.03033	0.5243	-0.14721	0.52399	-0.22015			21.76	0.07463	21.76	0.04702	21.76	0.05303			244.798	0.04812	244.798	0.05663	244.798	0.06124			35.7	1258.45	36.3	1416.16	35.3	1410.36			493.7	9526.77	494.3	13016	493.3	6682.49			2.94981	6.61019	2.94981	6.07978	3.07252	5.49182
	0.52553	-0.03055	0.52583	-0.14646	0.52522	-0.21749			21.78	0.07363	21.78	0.06651	21.78	0.02841			249.523	0.02972	249.523	0.03726	249.523	0.03443			35.6	1269.35	36.2	1417.58	35.2	1428.84			493.6	8657.45	494.2	12381.3	493.2	6796.09			2.98049	6.38439	2.98049	5.88199	3.1032	5.19598
	0.52706	-0.03193	0.52675	-0.14464	0.52706	-0.21415			21.8	0.05572	21.8	0.05046	21.8	0.03409			254.245	0.0184	254.245	0.02534	254.245	0.01737			35.5	1283.91	36.1	1245.48	35.1	1405.84			493.5	8222.78	494.1	11424.1	493.1	6516.14			3.01117	6.11564	3.01117	5.64828	3.13388	4.93835
	0.52859	-0.02955	0.52859	-0.14298	0.52829	-0.21108			21.82	0.05373	21.82	0.04587	21.82	0.06629			258.965	0.01769	258.965	0.02757	258.965	0.01889			35.4	1262.46	36	1547.56	35	1421.43			493.4	7497.49	494	10620.6	493	6788.95			3.04184	5.82156	3.04184	5.39487	3.16456	4.73376
	0.52982	-0.02902	0.52982	-0.1405	0.53013	-0.20938			21.84	0.06766	21.84	0.05161	21.84	0.0625			263.682	0.01557	263.682	0.02757	263.682	0.02072			35.3	1251.67	35.9	1348.68	34.9	1319.56			493.3	7079.2	493.9	10066.7	492.9	6916.8			3.07252	5.52167	3.07252	5.13974	3.19524	4.59001
	0.53135	-0.02861	0.53166	-0.13743	0.53105	-0.20679			21.86	0.06468	21.86	0.04817	21.86	0.07386			268.397	0.02371	268.397	0.02683	268.397	0.02468			35.2	1276.62	35.8	1331.27	34.8	1396.51			493.2	6622.26	493.8	9134.74	492.8	6443.22			3.1032	5.23628	3.1032	4.90147	3.22592	4.50628
	0.53258	-0.03074	0.53227	-0.13787	0.53258	-0.20386			21.88	0.06368	21.88	0.04014	21.88	0.0625			273.109	0.023	273.109	0.03577	273.109	0.03199			35.1	1220.4	35.7	1476.81	34.7	1341.79			493.1	6412.06	493.7	8637.61	492.7	6441.69			3.13388	4.98463	3.13388	4.69746	3.2566	4.47333
	0.53411	-0.02737	0.53411	-0.13235	0.5335	-0.20086			21.9	0.06269	21.9	0.06307	21.9	0.05114			277.819	0.03043	277.819	0.05291	277.819	0.04357			35	1210.82	35.6	1477.24	34.6	1387.87			493	6224.15	493.6	7838.08	492.6	6414.31			3.16456	4.78239	3.16456	4.54148	3.28728	4.47574
	0.53534	-0.02856	0.53565	-0.133	0.53534	-0.20038			21.92	0.04776	21.92	0.05734	21.92	0.05682			282.526	0.06157	282.526	0.09314	282.526	0.07892			34.9	1187.74	35.5	1378.18	34.5	1513.31			492.9	5946.75	493.5	7779.03	492.5	6942.65			3.19524	4.63883	3.19524	4.44108	3.31796	4.49518
	0.53687	-0.0257	0.53718	-0.13114	0.53687	-0.19704			21.94	0.0597	21.94	0.05849	21.94	0.05871			287.23	0.1426	287.23	0.15276	287.23	0.17063			34.8	1195.18	35.4	1374.35	34.4	1450.6			492.8	5862.76	493.4	7481.58	492.4	6662.53			3.22592	4.55483	3.22592	4.3958	3.34864	4.51361
	0.53841	-0.02776	0.53871	-0.13049	0.53779	-0.19602			21.96	0.06866	21.96	0.06078	21.96	0.03409			291.932	0.18825	291.932	0.22504	291.932	0.21694			34.7	1332.63	35.3	1469.29	34.3	1390.83			492.7	5776.05	493.3	7032.55	492.3	6409.56			3.2566	4.52255	3.2566	4.39715	3.37932	4.51545
	0.53963	-0.02596	0.53994	-0.12756	0.53963	-0.19357			21.98	0.0597	21.98	0.05161	21.98	0.0625			296.632	0.14225	296.632	0.16095	296.632	0.17855			34.6	1164.41	35.2	1299.31	34.2	1476.07			492.6	5573.59	493.2	7053.17	492.2	6648.78			3.28728	4.52726	3.28728	4.43049	3.41	4.48874
	0.54086	-0.02689	0.54117	-0.12594	0.54086	-0.1907			22	0.06965	22	0.05619	22	0.04545			301.329	0.08776	301.329	0.12221	301.329	0.11639			34.5	1264.53	35.1	1455.78	34.1	1566.26			492.5	5366.51	493.1	6584.01	492.1	6281.3			3.31796	4.5506	3.31796	4.4781	3.44068	4.42557
	0.54239	-0.02503	0.54239	-0.12475	0.54239	-0.18886			22.02	0.07164	22.02	0.06422	22.02	0.04735			306.023	0.0414	306.023	0.07303	306.023	0.05941			34.4	1209.77	35	1346.1	34	1390.53			492.4	5286.86	493	6358.54	492	6435.04			3.34864	4.57386	3.34864	4.52207	3.47136	4.32204
	0.54393	-0.02574	0.54393	-0.1239	0.54393	-0.18798			22.04	0.06866	22.04	0.05619	22.04	0.06818			310.715	0.02689	310.715	0.04844	310.715	0.03839			34.3	1303.26	34.9	1356.01	33.9	1521.34			492.3	5297.57	492.9	6334	491.9	6459.63			3.37932	4.58046	3.37932	4.54661	3.50204	4.17801
	0.54515	-0.02533	0.54546	-0.12049	0.54546	-0.18334			22.06	0.07065	22.06	0.05505	22.06	0.04735			315.405	0.02371	315.405	0.03726	315.405	0.02773			34.2	1271.57	34.8	1327.65	33.8	1575.33			492.2	5236.18	492.8	6367.97	491.8	6607.84			3.41	4.55742	3.41	4.53927	3.53272	3.99674
	0.54669	-0.02516	0.54699	-0.11987	0.54669	-0.18443			22.08	0.07761	22.08	0.06078	22.08	0.05871			320.092	0.01734	320.092	0.03577	320.092	0.02407			34.1	1248.87	34.7	1417.2	33.7	1518.79			492.1	5187.37	492.7	6456.17	491.7	6525.83			3.44068	4.49593	3.44068	4.49155	3.5634	3.7845
	0.54853	-0.02291	0.54822	-0.116	0.54761	-0.1783			22.1	0.06567	22.1	0.0539	22.1	0.06629			324.776	0.01769	324.776	0.03353	324.776	0.02346			34	1313.1	34.6	1355.59	33.6	1699.49			492	5195.83	492.6	6276.67	491.6	6331.14			3.47136	4.39141	3.47136	4.39906	3.59408	3.55015
	0.54976	-0.02468	0.54945	-0.11734	0.54914	-0.17619			22.12	0.06368	22.12	0.05505	22.12	0.0625			329.458	0.01734	329.458	0.03353	329.458	0.02194			33.9	1230.76	34.5	1456.88	33.5	1852.3			491.9	4848.38	492.5	6245.65	491.5	6532.53			3.50204	4.24331	3.50204	4.26135	3.62476	3.30465
	0.55098	-0.02306	0.55068	-0.11244	0.55068	-0.17346			22.14	0.05771	22.14	0.05963	22.14	0.05114			334.138	0.01875	334.138	0.0313	334.138	0.02072			33.8	1180.54	34.4	1486.38	33.4	2080.7			491.8	5049.41	492.4	6284.73	491.4	6503.13			3.53272	4.0547	3.53272	4.08164	3.65544	3.06027
	0.55252	-0.02343	0.5519	-0.11403	0.55221	-0.17298			22.16	0.08856	22.16	0.0711	22.16	0.04356			338.815	0.01663	338.815	0.03428	338.815	0.02163			33.7	1267.6	34.3	1430.63	33.3	2170.68			491.7	4960.96	492.3	5928.07	491.3	6426.57			3.5634	3.83191	3.5634	3.86653	3.68612	2.82961
	0.55374	-0.02129	0.55344	-0.10975	0.55313	-0.16964			22.18	0.0607	22.18	0.04243	22.18	0.06818			343.49	0.01592	343.49	0.03577	343.49	0.01859			33.6	1213.42	34.2	1215.4	33.2	2312.61			491.6	4921.15	492.2	5846.67	491.2	6532.29			3.59408	3.58399	3.59408	3.62544	3.7168	2.62405
	0.55497	-0.02105	0.55497	-0.11088	0.55466	-0.16896			22.2	0.07065	22.2	0.04128	22.2	0.05114			348.162	0.02052	348.162	0.0313	348.162	0.01706			33.5	1175.81	34.1	1549.25	33.1	2663.48			491.5	4848.09	492.1	6159.04	491.1	6423.59			3.62476	3.3222	3.62476	3.37009	3.74748	2.45176
	0.5562	-0.02156	0.55681	-0.10585	0.55589	-0.1646			22.22	0.06766	22.22	0.05161	22.22	0.0625			352.831	0.0184	352.831	0.03055	352.831	0.02011			33.4	1222.45	34	1461.03	33	3146.4			491.4	4835.03	492	5857.51	491	6181.28			3.65544	3.05933	3.65544	3.11364	3.77816	2.31569
	0.55773	-0.01965	0.55834	-0.10557	0.55773	-0.16242			22.24	0.07065	22.24	0.05161	22.24	0.06439			357.498	0.01592	357.498	0.03055	357.498	0.02377			33.3	1313.96	33.9	1430.81	32.9	3352.96			491.3	4840.3	491.9	5954.03	490.9	6452			3.68612	2.80866	3.68612	2.86948	3.80884	2.21242
	0.55988	-0.02058	0.55926	-0.10395	0.55896	-0.16358			22.26	0.07463	22.26	0.05619	22.26	0.06061			362.163	0.01415	362.163	0.03204	362.163	0.02407			33.2	1329.76	33.8	1382.67	32.8	3812.06			491.2	4731.15	491.8	5860.64	490.8	6408.36			3.7168	2.58263	3.7168	2.64956	3.83952	2.13266
	0.5608	-0.01738	0.5608	-0.10268	0.56049	-0.15833			22.28	0.06468	22.28	0.07569	22.28	0.04735			366.825	0.01946	366.825	0.02534	366.825	0.02224			33.1	1213.28	33.7	1478.28	32.7	4395.14			491.1	4652.26	491.7	6005.74	490.7	6283.02			3.74748	2.3909	3.74748	2.4623	3.87019	2.0634
	0.56202	-0.02016	0.56233	-0.10156	0.56233	-0.15635			22.3	0.07264	22.3	0.05849	22.3	0.07008			371.484	0.02123	371.484	0.03055	371.484	0.02498			33	1251.52	33.6	1535.62	32.6	4976.11			491	4870.65	491.6	5837.51	490.6	6328.11			3.77816	2.23821	3.77816	2.31053	3.90087	1.99082
	0.56356	-0.01767	0.56356	-0.09704	0.56325	-0.15423			22.32	0.05572	22.32	0.05734	22.32	0.05114			376.141	0.02159	376.141	0.0313	376.141	0.02468			32.9	1180.19	33.5	1457.31	32.5	5423.59			490.9	4785.35	491.5	5818.19	490.5	6285.55			3.80884	2.12289	3.80884	2.1904	3.93155	1.90268
	0.56509	-0.01915	0.56478	-0.09744	0.56417	-0.15178			22.34	0.0607	22.34	0.04702	22.34	0.04735			380.796	0.02477	380.796	0.0313	380.796	0.02742			32.8	1331.98	33.4	1541.15	32.4	5767.19			490.8	4618.11	491.4	5785.73	490.4	6478.55			3.83952	2.0369	3.83952	2.09208	3.96223	1.78983
	0.5657	-0.01655	0.56601	-0.09457	0.56662	-0.14948			22.36	0.06169	22.36	0.05161	22.36	0.07576			385.448	0.02265	385.448	0.03651	385.448	0.02956			32.7	1262.55	33.3	1681.96	32.3	6340.24			490.7	4645.03	491.3	5753.08	490.3	6447.93			3.87019	1.9678	3.87019	2.00218	3.99291	1.64675
	0.56754	-0.0183	0.56754	-0.09346	0.56724	-0.14909			22.38	0.06468	22.38	0.06995	22.38	0.06818			390.098	0.02902	390.098	0.04396	390.098	0.03077			32.6	1140.98	33.2	1629.86	32.2	6937.56			490.6	4761.11	491.2	5645.61	490.2	6532.54			3.90087	1.90175	3.90087	1.90683	4.02359	1.4716
	0.56908	-0.01606	0.56877	-0.09104	0.56877	-0.14496			22.4	0.05771	22.4	0.04472	22.4	0.06818			394.745	0.03362	394.745	0.04694	394.745	0.04174			32.5	1266.76	33.1	1812.27	32.1	7279.52			490.5	4904.36	491.1	5832.29	490.1	6390.55			3.93155	1.82622	3.93155	1.79414	4.05427	1.26603
	0.57061	-0.01713	0.5703	-0.09096	0.5703	-0.14343			22.42	0.0597	22.42	0.0711	22.42	0.05871			399.39	0.04742	399.39	0.0611	399.39	0.05972			32.4	1301.75	33	1817.61	32	7489.87			490.4	4931.33	491	5683.57	490	6508.8			3.96223	1.73164	3.96223	1.65568	4.08495	1.03509
	0.57214	-0.01497	0.57214	-0.08592	0.57184	-0.14065			22.44	0.06866	22.44	0.05275	22.44	0.05492			404.032	0.08634	404.032	0.10879	404.032	0.11487			32.3	1233.34	32.9	1979.06	31.9	7768.98			490.3	4897.51	490.9	5886.89	489.9	6357.73			3.99291	1.61201	3.99291	1.48692	4.11563	0.78783
	0.57337	-0.01602	0.57276	-0.09042	0.57337	-0.13933			22.46	0.07463	22.46	0.05963	22.46	0.05492			408.672	0.15004	408.672	0.15425	408.672	0.16271			32.2	1234.05	32.8	2146.2	31.8	7887.45			490.2	4689.53	490.8	5671.75	489.8	6536.88			4.02359	1.46482	4.02359	1.28713	4.14631	0.54122
	0.5746	-0.01505	0.5746	-0.08336	0.57429	-0.13691			22.48	0.08756	22.48	0.06078	22.48	0.06061			413.309	0.12845	413.309	0.14456	413.309	0.15814			32.1	1254.61	32.7	2298.97	31.7	7866.44			490.1	4657.22	490.7	5851.64	489.7	6398.5			4.05427	1.29066	4.05427	1.05891	4.17699	0.34102
	0.57613	-0.01524	0.57675	-0.08565	0.57613	-0.13545			22.5	0.07761	22.5	0.07798	22.5	0.07008			417.944	0.07502	417.944	0.09613	417.944	0.09689			32	1346.23	32.6	2548.36	31.6	7467.93			490	4797.64	490.6	5666.24	489.6	6553.7			4.08495	1.09266	4.08495	0.80772	4.20767	0.31669
	0.57767	-0.01371	0.57767	-0.08006	0.57736	-0.13176			22.52	0.07463	22.52	0.04587	22.52	0.08901			422.577	0.03645	422.577	0.05589	422.577	0.05667			31.9	1212.74	32.5	2666.33	31.5	7660.97			489.9	4624.81	490.5	5958.57	489.5	6569.11			4.11563	0.876	4.11563	0.54171	4.23835	0.48405
	0.57951	-0.01361	0.57859	-0.08165	0.57828	-0.13095			22.54	0.06567	22.54	0.07339	22.54	0.04924			427.207	0.0322	427.207	0.04694	427.207	0.03504			31.8	1312.39	32.4	2916.79	31.4	6942.79			489.8	4557.78	490.4	5817.03	489.4	6731.28			4.14631	0.64761	4.14631	0.27454	4.26903	0.69958
	0.58043	-0.0134	0.58012	-0.07821	0.58012	-0.12726			22.56	0.08756	22.56	0.07225	22.56	0.04735			431.834	0.0276	431.834	0.04173	431.834	0.03108			31.7	1367.05	32.3	3365.17	31.3	6340.79			489.7	4677.2	490.3	5696.9	489.3	6243.51			4.17699	0.41673	4.17699	0.10564	4.29971	0.90716
	0.58196	-0.01297	0.58135	-0.07767	0.58135	-0.12708			22.58	0.07065	22.58	0.05046	22.58	0.05492			436.459	0.02371	436.459	0.03949	436.459	0.02956			31.6	1357.85	32.2	3651.39	31.2	5793.21			489.6	4486.97	490.2	5718.84	489.2	6186.72			4.20767	0.20284	4.20767	0.30604	4.33039	1.08852
	0.58319	-0.01279	0.58288	-0.07476	0.58288	-0.12394			22.6	0.06368	22.6	0.05505	22.6	0.05682			441.082	0.02194	441.082	0.04173	441.082	0.02681			31.5	1440.23	32.1	3812.64	31.1	5145.26			489.5	4774.8	490.1	5488.87	489.1	6557.89			4.23835	0.13799	4.23835	0.54494	4.36107	1.23496
	0.58441	-0.01209	0.58441	-0.07383	0.58472	-0.12131			22.62	0.07662	22.62	0.04358	22.62	0.07386			445.702	0.02265	445.702	0.03726	445.702	0.02773			31.4	1407.51	32	4085.71	31	4635.95			489.4	4658.51	490	5482.63	489	6704.84			4.26903	0.30339	4.26903	0.76214	4.39175	1.34175
	0.58533	-0.01079	0.58564	-0.06998	0.58564	-0.11921			22.64	0.06866	22.64	0.06537	22.64	0.03788			450.319	0.02866	450.319	0.03502	450.319	0.02986			31.3	1467.64	31.9	4462.82	30.9	4050.33			489.3	4666.03	489.9	5746.73	488.9	6292.7			4.29971	0.48513	4.29971	0.94734	4.42243	1.40682
	0.58748	-0.01111	0.58748	-0.07015	0.58717	-0.11861			22.66	0.06368	22.66	0.0711	22.66	0.08712			454.935	0.02371	454.935	0.03055	454.935	0.02438			31.2	1497.9	31.8	4529.34	30.8	3733.99			489.2	4768.78	489.8	5528.5	488.8	6401.03			4.33039	0.64712	4.33039	1.09481	4.45311	1.4303
	0.58901	-0.01043	0.58871	-0.06905	0.5884	-0.11435			22.68	0.06766	22.68	0.06537	22.68	0.06629			459.547	0.02088	459.547	0.04173	459.547	0.02803			31.1	1486.87	31.7	4609.04	30.7	3267.13			489.1	4825.77	489.7	5699.22	488.7	6409.02			4.36107	0.78181	4.36107	1.20121	4.48379	1.41435
	0.58993	-0.01165	0.58963	-0.06663	0.59024	-0.11405			22.7	0.06567	22.7	0.06422	22.7	0.06439			464.158	0.02406	464.158	0.04247	464.158	0.02742			31	1400.68	31.6	4715.19	30.6	2959.68			489	4873.71	489.6	5657.08	488.6	6593.34			4.39175	0.88597	4.39175	1.26534	4.51447	1.36297
	0.59147	-0.01042	0.59147	-0.06391	0.59085	-0.11174			22.72	0.08259	22.72	0.03899	22.72	0.06061			468.766	0.02583	468.766	0.04545	468.766	0.0262			30.9	1545.71	31.5	4485.75	30.5	2680.55			488.9	4719.16	489.5	5695.99	488.5	6564.8			4.42243	0.95839	4.42243	1.28804	4.54515	1.28187
	0.593	-0.00897	0.59239	-0.06019	0.593	-0.10828			22.74	0.06567	22.74	0.0883	22.74	0.06061			473.371	0.02265	473.371	0.04247	473.371	0.02986			30.8	1546.82	31.4	4287.51	30.4	2477.54			488.8	5075.59	489.4	5811.78	488.4	6640.91			4.45311	0.99941	4.45311	1.27207	4.57583	1.17844
	0.59423	-0.00856	0.59423	-0.06169	0.59423	-0.10736			22.76	0.06269	22.76	0.05849	22.76	0.08712			477.974	0.02371	477.974	0.04322	477.974	0.03443			30.7	1536.95	31.3	4458.92	30.3	2053.95			488.7	5127.87	489.3	5525.94	488.3	6408.02			4.48379	1.01074	4.48379	1.22197	4.60651	1.0616
	0.59607	-0.00838	0.59576	-0.05808	0.59576	-0.10427			22.78	0.0607	22.78	0.07225	22.78	0.04924			482.575	0.03149	482.575	0.04769	482.575	0.04144			30.6	1323.42	31.2	4024.04	30.2	1981.83			488.6	5216.06	489.2	5482.8	488.2	6416.5			4.51447	0.99528	4.51447	1.14383	4.63719	0.942
	0.59729	-0.00962	0.59668	-0.05844	0.59668	-0.10386			22.8	0.06269	22.8	0.06078	22.8	0.08144			487.173	0.04246	487.173	0.06334	487.173	0.04662			30.5	1574.08	31.1	3931.04	30.1	1920.39			488.5	5083.13	489.1	5558.69	488.1	6563.57			4.54515	0.957	4.54515	1.04506	4.66786	0.83191
	0.59821	-0.00762	0.59821	-0.05288	0.59821	-0.09961			22.82	0.07363	22.82	0.08486	22.82	0.06439			491.768	0.05697	491.768	0.07154	491.768	0.06155			30.4	1455.95	31	3701.2	30	1829.92			488.4	5214.16	489	5778.4	488	6685.07			4.57583	0.90095	4.57583	0.93417	4.69854	0.7446
	0.60005	-0.0069	0.59975	-0.05236	0.59944	-0.10058			22.84	0.0796	22.84	0.06422	22.84	0.05871			496.362	0.06228	496.362	0.08793	496.362	0.06917			30.3	1437.77	30.9	3307.45	29.9	1661.62			488.3	5506.7	488.9	5886.06	487.9	6916.62			4.60651	0.83325	4.60651	0.82054	4.72922	0.69171
	0.60098	-0.00651	0.60128	-0.05119	0.60128	-0.09695			22.86	0.07463	22.86	0.06307	22.86	0.05682			500.953	0.05945	500.953	0.06706	500.953	0.07252			30.2	1413.03	30.8	3074.14	29.8	1812.57			488.2	5616.3	488.8	5932.45	487.8	6706			4.63719	0.76134	4.63719	0.71422	4.7599	0.67822
	0.60282	-0.00652	0.60282	-0.0521	0.6022	-0.09657			22.88	0.06269	22.88	0.05505	22.88	0.08333			505.541	0.05096	505.541	0.0693	505.541	0.06612			30.1	1438.8	30.7	2753.18	29.7	1647.12			488.1	5785	488.7	5985.55	487.7	6687.52			4.66786	0.69426	4.66786	0.62529	4.79058	0.69906
	0.60404	-0.00599	0.60374	-0.04857	0.60374	-0.09297			22.9	0.0597	22.9	0.04014	22.9	0.06818			510.127	0.04282	510.127	0.05291	510.127	0.04631			30	1474.19	30.6	2532.36	29.6	1522.24			488	6001.07	488.6	5941.15	487.6	6606.34			4.69854	0.64264	4.69854	0.56237	4.82126	0.74218
	0.60588	-0.00633	0.60588	-0.04819	0.60496	-0.09161			22.92	0.05572	22.92	0.08716	22.92	0.0322			514.71	0.03362	514.71	0.05291	514.71	0.04235			29.9	1492.48	30.5	2516.26	29.5	1564.3			487.9	6583.03	488.5	5960.97	487.5	6590.72			4.72922	0.61726	4.72922	0.5298	4.85194	0.79491
	0.60711	-0.00561	0.60711	-0.04419	0.6065	-0.08732			22.94	0.07264	22.94	0.05619	22.94	0.05114			519.292	0.03397	519.292	0.04844	519.292	0.03413			29.8	1604.8	30.4	2270.22	29.4	1424.62			487.8	7025.02	488.4	5871.29	487.4	6836.06			4.7599	0.62553	4.7599	0.52548	4.88262	0.84781
	0.60803	-0.00406	0.60803	-0.0438	0.60803	-0.08912			22.96	0.05473	22.96	0.06995	22.96	0.07197			523.87	0.02902	523.87	0.04471	523.87	0.0323			29.7	1470.11	30.3	2124.88	29.3	1437.2			487.7	7772.28	488.3	6075.65	487.3	6708.16			4.79058	0.66785	4.79058	0.54237	4.9133	0.89521
	0.60956	-0.00269	0.60987	-0.04115	0.60987	-0.08445			22.98	0.08657	22.98	0.06881	22.98	0.06629			528.447	0.02831	528.447	0.04247	528.447	0.03413			29.6	1394.36	30.2	1954.09	29.2	1412.23			487.6	8264.91	488.2	5786.06	487.2	6827.74			4.82126	0.73804	4.82126	0.57294	4.94398	0.93448
	0.6114	-0.00278	0.61079	-0.04018	0.61079	-0.08357			23	0.0597	23	0.06995	23	0.07008			533.02	0.02725	533.02	0.04471	533.02	0.03413			29.5	1328.78	30.1	1842.41	29.1	1495.96			487.5	9247.43	488.1	6066.12	487.1	6980.74			4.85194	0.82727	4.85194	0.61233	4.97466	0.96505
	0.61202	-0.00417	0.61232	-0.03674	0.61232	-0.08147			23.02	0.06169	23.02	0.04817	23.02	0.07386			537.592	0.02442	537.592	0.04396	537.592	0.02712			29.4	1502.76	30	1765.75	29	1509.1			487.4	10211.2	488	6205.05	487	7035.04			4.88262	0.92727	4.88262	0.65876	5.00534	0.98764
	0.61416	-0.00393	0.61386	-0.03522	0.61386	-0.07988			23.04	0.07363	23.04	0.05734	23.04	0.03977			542.161	0.02937	542.161	0.04322	542.161	0.03199			29.3	1453.53	29.9	1714.03	28.9	1507.9			487.3	11429	487.9	6443.08	486.9	7214.17			4.9133	1.03141	4.9133	0.71235	5.03602	1.00353
	0.61508	-0.00157	0.61508	-0.03371	0.61508	-0.07797			23.06	0.07164	23.06	0.05619	23.06	0.08333			546.727	0.02512	546.727	0.04247	546.727	0.0326			29.2	1532.4	29.8	1572.89	28.8	1366.63			487.2	13348.4	487.8	6343.91	486.8	7437.08			4.94398	1.1345	4.94398	0.77355	5.0667	1.01409
	0.61662	0.000393334	0.61631	-0.03424	0.61631	-0.07635			23.08	0.07363	23.08	0.08486	23.08	0.08901			551.292	0.0276	551.292	0.04396	551.292	0.03199			29.1	1610.99	29.7	1643.02	28.7	1454.96			487.1	15103.9	487.7	6730.88	486.7	7465.96			4.97466	1.23242	4.97466	0.84197	5.09738	1.02039
	0.61784	0.000151649	0.61784	-0.03207	0.61815	-0.07329			23.1	0.09552	23.1	0.05619	23.1	0.06439			555.853	0.02831	555.853	0.04247	555.853	0.03047			29	1467.26	29.6	1634.73	28.6	1495.48			487	17267.3	487.6	6780.78	486.6	7675.93			5.00534	1.32177	5.00534	0.91583	5.12806	1.02293
	0.61968	-0.0013	0.61938	-0.02873	0.61938	-0.07112			23.12	0.07463	23.12	0.09404	23.12	0.06439			560.413	0.02866	560.413	0.04024	560.413	0.03382			28.9	1419.3	29.5	1578.91	28.5	1441.47			486.9	19429.8	487.5	7188.7	486.5	7914.78			5.03602	1.39968	5.03602	0.99201	5.15874	1.02163
	0.62091	-0.00223	0.6206	-0.02617	0.6206	-0.06943			23.14	0.08358	23.14	0.06537	23.14	0.09659			564.97	0.03326	564.97	0.05067	564.97	0.03656			28.8	1441.87	29.4	1539.63	28.4	1410.77			486.8	21959.1	487.4	7700.31	486.4	7806.27			5.0667	1.46376	5.0667	1.06653	5.18942	1.01592
	0.62183	-0.00116	0.62244	-0.0252	0.62214	-0.06698			23.16	0.07662	23.16	0.06078	23.16	0.07955			569.524	0.03362	569.524	0.04322	569.524	0.039			28.7	1523.46	29.3	1599.91	28.3	1414.94			486.7	24285.2	487.3	7991.36	486.3	7800.64			5.09738	1.51211	5.09738	1.13508	5.2201	1.0049
	0.62398	0.00163	0.62336	-0.02681	0.62336	-0.06594			23.18	0.0806	23.18	0.06881	23.18	0.05114			574.077	0.02583	574.077	0.04769	574.077	0.03778			28.6	1549.95	29.2	1556.33	28.2	1404.67			486.6	26431.5	487.2	8618.51	486.2	7974.36			5.12806	1.54328	5.12806	1.19352	5.25078	0.98758
	0.62459	0.00223	0.6252	-0.02308	0.6249	-0.06429			23.2	0.0806	23.2	0.06422	23.2	0.0625			578.626	0.03114	578.626	0.04247	578.626	0.0387			28.5	1631.83	29.1	1631.75	28.1	1524.38			486.5	28224.2	487.1	9206.29	486.1	7871.07			5.15874	1.55636	5.15874	1.23826	5.28146	0.96311
	0.62612	0.00166	0.62643	-0.02411	0.62612	-0.06101			23.22	0.06567	23.22	0.07339	23.22	0.07386			583.174	0.03114	583.174	0.0544	583.174	0.04083			28.4	1662.57	29	1488.75	28	1541.47			486.4	29779.7	487	9976.23	486	7922.45			5.18942	1.551	5.18942	1.26652	5.31214	0.93093
	0.62766	-0.00153	0.62766	-0.01868	0.62735	-0.05932			23.24	0.07761	23.24	0.06881	23.24	0.07576			587.719	0.03822	587.719	0.05887	587.719	0.04388			28.3	1773.7	28.9	1481.54	27.9	1530.2			486.3	30298.6	486.9	10547.3	485.9	7894.68			5.2201	1.5274	5.2201	1.2765	5.34282	0.89089
	0.62919	0.000144493	0.62919	-0.01975	0.62889	-0.05911			23.26	0.05373	23.26	0.04358	23.26	0.06629			592.261	0.03928	592.261	0.05663	592.261	0.04631			28.2	1905.07	28.8	1548.21	27.8	1496.38			486.2	30716.3	486.8	11520.5	485.8	7665			5.25078	1.48629	5.25078	1.2674	5.3735	0.84327
	0.63042	0.00223	0.63042	-0.01781	0.63011	-0.05504			23.28	0.08557	23.28	0.06995	23.28	0.07008			596.801	0.04529	596.801	0.05812	596.801	0.04449			28.1	1870.94	28.7	1586.11	27.7	1253.69			486.1	29395.1	486.7	12559.8	485.7	7483.15			5.28146	1.42891	5.28146	1.23945	5.40418	0.7888
	0.63226	0.00601	0.63226	-0.01819	0.63165	-0.05559			23.3	0.08259	23.3	0.05275	23.3	0.05682			601.339	0.05131	601.339	0.06855	601.339	0.06185			28	1960.18	28.6	1574.27	27.6	1363.54			486	27552.8	486.6	13947	485.6	7654.53			5.31214	1.3569	5.31214	1.19385	5.43486	0.72857
	0.63349	0.00488	0.63318	-0.01354	0.63287	-0.05167			23.32	0.07861	23.32	0.05734	23.32	0.06629			605.875	0.06794	605.875	0.08346	605.875	0.08562			27.9	2043.92	28.5	1465.63	27.5	1523.66			485.9	25305.7	486.5	14449.2	485.5	7365.33			5.34282	1.27227	5.34282	1.13263	5.46553	0.66401
	0.63502	0.00267	0.63533	-0.01331	0.63471	-0.05133			23.34	0.07861	23.34	0.07454	23.34	0.05303			610.408	0.08457	610.408	0.09836	610.408	0.0975			27.8	2308.18	28.4	1537.64	27.4	1449.44			485.8	22457.7	486.4	15222	485.4	7130.77			5.3735	1.17729	5.3735	1.05855	5.49621	0.59682
	0.63625	0.00173	0.63594	-0.00925	0.63625	-0.04783			23.36	0.08756	23.36	0.05046	23.36	0.05682			614.938	0.08174	614.938	0.09613	614.938	0.08196			27.7	2551.98	28.3	1611.91	27.3	1591.4			485.7	19869	486.3	16279	485.3	7219.04			5.40418	1.07438	5.40418	0.97493	5.52689	0.52893
	0.63809	0.00494	0.63778	-0.012	0.63717	-0.04682			23.38	0.08458	23.38	0.05619	23.38	0.04735			619.466	0.06369	619.466	0.08048	619.466	0.07008			27.6	2685.57	28.2	1515.31	27.2	1525.04			485.6	17342.3	486.2	16454	485.2	7048.94			5.43486	0.96606	5.43486	0.8855	5.55757	0.46252
	0.63901	0.00892	0.63901	-0.0101	0.6387	-0.04485			23.4	0.07662	23.4	0.06078	23.4	0.05871			623.992	0.04848	623.992	0.07452	623.992	0.05911			27.5	2717.45	28.1	1601.89	27.1	1625.91			485.5	14942.9	486.1	16424.8	485.1	6691.43			5.46553	0.85487	5.46553	0.79426	5.58825	0.40006
	0.64085	0.00847	0.64054	-0.00883	0.64023	-0.04377			23.42	0.07662	23.42	0.05963	23.42	0.08523			628.516	0.03892	628.516	0.07154	628.516	0.05027			27.4	3348.36	28	1722.82	27	1572.71			485.4	12631.2	486	15877.9	485	6687.49			5.49621	0.74334	5.49621	0.70534	5.61893	0.3445
	0.64177	0.00697	0.64177	-0.00627	0.64177	-0.04019			23.44	0.06965	23.44	0.08716	23.44	0.07765			633.037	0.03999	633.037	0.0693	633.037	0.05424			27.3	3394.74	27.9	1757.93	26.9	1594.95			485.3	10761.7	485.9	15299	484.9	6768.71			5.52689	0.634	5.52689	0.62285	5.64961	0.29934
	0.64299	0.00354	0.6433	-0.00284	0.64269	-0.03859			23.46	0.06965	23.46	0.05046	23.46	0.06629			637.556	0.03857	637.556	0.07899	637.556	0.05027			27.2	3590.79	27.8	1700.06	26.8	1622.45			485.2	9464.77	485.8	14102	484.8	6705.13			5.55757	0.52945	5.55757	0.55068	5.68029	0.26833
	0.64422	0.006	0.64483	-0.00507	0.64391	-0.03624			23.48	0.07065	23.48	0.07913	23.48	0.04735			642.072	0.03751	642.072	0.07154	642.072	0.05393			27.1	3784.98	27.7	1771.84	26.7	1581.17			485.1	8451.84	485.7	13119.7	484.7	6818.56			5.58825	0.43254	5.58825	0.49213	5.71097	0.25421
	0.64667	0.01279	0.64606	-0.0056	0.64606	-0.0358			23.5	0.09552	23.5	0.08257	23.5	0.07765			646.586	0.03999	646.586	0.07899	646.586	0.05606			27	4185.44	27.6	1820.06	26.6	1780.99			485	7630.6	485.6	12440.2	484.6	6654.12			5.61893	0.34674	5.61893	0.44925	5.74165	0.25685
	0.64759	0.01153	0.64729	-0.00169	0.64729	-0.03545			23.52	0.07264	23.52	0.05849	23.52	0.06629			651.097	0.04777	651.097	0.08271	651.097	0.06338			26.9	4562.22	27.5	2073.42	26.5	1654.24			484.9	7086.23	485.5	11175.7	484.5	6710.34			5.64961	0.27664	5.64961	0.42211	5.77233	0.27282
	0.64851	0.01115	0.64913	-0.00204	0.64882	-0.03237			23.54	0.08557	23.54	0.08257	23.54	0.07008			655.607	0.04742	655.607	0.09762	655.607	0.06734			26.8	4634.98	27.4	2228.16	26.4	1633.28			484.8	6540.74	485.4	10037.1	484.4	7007.68			5.68029	0.22806	5.68029	0.40856	5.80301	0.29735
	0.65035	0.00678	0.65005	0.00404	0.65035	-0.02897			23.56	0.08657	23.56	0.07913	23.56	0.07576			660.114	0.04388	660.114	0.10358	660.114	0.06642			26.7	4819.77	27.3	2282.3	26.3	1723.73			484.7	6114.41	485.3	9339.03	484.3	6873.41			5.71097	0.20568	5.71097	0.4048	5.83369	0.32623
	0.65189	0.0077	0.65189	-0.000545937	0.65127	-0.02734			23.58	0.08657	23.58	0.04014	23.58	0.07576			664.618	0.04777	664.618	0.1006	664.618	0.06459			26.6	5062.21	27.2	2475.04	26.2	1800.2			484.6	5568.93	485.2	8324.08	484.2	6421.39			5.74165	0.20732	5.74165	0.40653	5.86437	0.35659
	0.65312	0.01421	0.65312	-0.0012	0.65312	-0.02775			23.6	0.07662	23.6	0.09174	23.6	0.03788			669.12	0.04352	669.12	0.09463	669.12	0.07038			26.5	4863.86	27.1	2378.46	26.1	1657.27			484.5	5459.78	485.1	7720.09	484.1	6464.19			5.77233	0.22331	5.77233	0.41002	5.89505	0.38667
	0.65404	0.01497	0.65404	-0.000340512	0.65434	-0.02555			23.62	0.08458	23.62	0.06307	23.62	0.05492			673.62	0.03892	673.62	0.07004	673.62	0.05728			26.4	5192.58	27	2670.78	26	1792.2			484.4	5115.28	485	7133.66	484	6513.5			5.80301	0.24359	5.80301	0.41251	5.92573	0.41552
	0.65588	0.01714	0.65557	0.00223	0.65588	-0.02435			23.64	0.07264	23.64	0.06766	23.64	0.06629			678.117	0.03999	678.117	0.07452	678.117	0.05454			26.3	5204.44	26.9	2867.91	25.9	1730.86			484.3	5235.38	484.9	6943.5	483.9	6649.2			5.83369	0.26177	5.83369	0.41221	5.95641	0.44271
	0.6571	0.01177	0.65772	0.00819	0.6568	-0.02			23.66	0.06866	23.66	0.07798	23.66	0.06818			682.612	0.03857	682.612	0.06632	682.612	0.05027			26.2	5484.38	26.8	2872.98	25.8	1647.53			484.2	5031.47	484.8	6649.43	483.8	6474.71			5.86437	0.27475	5.86437	0.4082	5.98709	0.46816
	0.65833	0.01013	0.65833	0.00605	0.65864	-0.01957			23.68	0.07264	23.68	0.05505	23.68	0.05682			687.105	0.03539	687.105	0.06781	687.105	0.05393			26.1	5654.99	26.7	2830.61	25.7	1822.41			484.1	4881.29	484.7	6306.96	483.7	6394.6			5.89505	0.28156	5.89505	0.40026	6.01777	0.49196
	0.65986	0.01225	0.66017	0.00291	0.66017	-0.01711			23.7	0.07861	23.7	0.07339	23.7	0.07955			691.595	0.03892	691.595	0.06781	691.595	0.04418			26	5829.59	26.6	2998.62	25.6	1862.22			484	4737.95	484.6	6286.06	483.6	6558.45			5.92573	0.28267	5.92573	0.38876	6.04845	0.51433
	0.6614	0.01704	0.6617	0.00644	0.66109	-0.01797			23.72	0.09254	23.72	0.08257	23.72	0.07197			696.083	0.03043	696.083	0.05589	696.083	0.04723			25.9	6009.49	26.5	2919.58	25.5	1812.01			483.9	4558.96	484.5	6148.51	483.5	6381.95			5.95641	0.27963	5.95641	0.37465	6.07913	0.53549
	0.66293	0.02233	0.66262	0.00604	0.66262	-0.01461			23.74	0.06567	23.74	0.07225	23.74	0.07008			700.569	0.03822	700.569	0.0544	700.569	0.03931			25.8	5905.3	26.4	2998.96	25.4	1981.66			483.8	4503.29	484.4	5905.88	483.4	6827.72			5.98709	0.27487	5.98709	0.35946	6.10981	0.55563
	0.66416	0.01426	0.66446	0.01365	0.66416	-0.0132			23.76	0.08358	23.76	0.05275	23.76	0.07955			705.052	0.03326	705.052	0.05961	705.052	0.04479			25.7	5735.65	26.3	3106.27	25.3	1859.87			483.7	4370.04	484.3	5996.08	483.3	6512.95			6.01777	0.27146	6.01777	0.34524	6.14049	0.57489
	0.66538	0.01328	0.66569	0.01114	0.66538	-0.01146			23.78	0.0796	23.78	0.08486	23.78	0.08901			709.533	0.03503	709.533	0.05216	709.533	0.04235			25.6	5597.88	26.2	3326.36	25.2	1773.88			483.6	4327.38	484.2	5895.3	483.2	6554.15			6.04845	0.27252	6.04845	0.33445	6.17117	0.5933
	0.66753	0.01265	0.66692	0.00538	0.66722	-0.00745			23.8	0.06965	23.8	0.06995	23.8	0.08901			714.012	0.03397	714.012	0.05216	714.012	0.04174			25.5	5066.72	26.1	3424.79	25.1	1737.26			483.5	4462.47	484.1	5888.18	483.1	6466.75			6.07913	0.28041	6.07913	0.32957	6.20185	0.61086
	0.66845	0.01985	0.66814	0.01178	0.66845	-0.00648			23.82	0.07264	23.82	0.07225	23.82	0.08523			718.488	0.03326	718.488	0.04844	718.488	0.03931			25.4	4857.92	26	3577.45	25	1707.04			483.4	4232.21	484	5588.9	483	6627.13			6.10981	0.29591	6.10981	0.33248	6.23253	0.62747
	0.66968	0.02233	0.66937	0.00835	0.66968	-0.00424			23.84	0.09652	23.84	0.04358	23.84	0.07008			722.962	0.03503	722.962	0.06334	722.962	0.04022			25.3	4275.83	25.9	3413.05	24.9	1766.98			483.3	4159.65	483.9	5697.69	482.9	6666.77			6.14049	0.31806	6.14049	0.34387	6.2632	0.64304
	0.67121	0.02026	0.67121	0.01538	0.67121	-0.00395			23.86	0.07861	23.86	0.06651	23.86	0.08333			727.433	0.03963	727.433	0.05738	727.433	0.03656			25.2	3983.51	25.8	3299.54	24.8	1671.09			483.2	4316.16	483.8	5749.82	482.8	6730.38			6.17117	0.34474	6.17117	0.36299	6.29388	0.65749
	0.67274	0.01797	0.67244	0.01403	0.67244	-0.00272			23.88	0.06766	23.88	0.07569	23.88	0.10227			731.902	0.03786	731.902	0.04918	731.902	0.04083			25.1	3494.56	25.7	3449.05	24.7	1745.56			483.1	4264.58	483.7	5684.69	482.7	6477.69			6.20185	0.37344	6.20185	0.38801	6.32456	0.67077
	0.67397	0.01311	0.67397	0.00813	0.67397	0.000530262			23.9	0.09453	23.9	0.05963	23.9	0.08901			736.369	0.04317	736.369	0.05142	736.369	0.04235			25	3305.22	25.6	3494.27	24.6	1984.33			483	4273.39	483.6	5803.01	482.6	6378.34			6.23253	0.4018	6.23253	0.41656	6.35524	0.6829
	0.6752	0.02233	0.67581	0.01191	0.67489	0.00173			23.92	0.07463	23.92	0.06422	23.92	0.08333			740.834	0.03892	740.834	0.05663	740.834	0.04784			24.9	2865.26	25.5	3449.38	24.5	1923.65			482.9	4126.26	483.5	5833.76	482.5	6447.42			6.2632	0.42794	6.2632	0.44629	6.38592	0.69394
	0.67642	0.02841	0.67673	0.00932	0.67673	0.00223			23.94	0.07861	23.94	0.07339	23.94	0.06439			745.296	0.04176	745.296	0.05514	745.296	0.04205			24.8	2604.78	25.4	3312.13	24.4	1948.88			482.8	4017.7	483.4	5746.06	482.4	6701.02			6.29388	0.45049	6.29388	0.47509	6.4166	0.70401
	0.67857	0.02563	0.67827	0.01906	0.67827	0.00458			23.96	0.1005	23.96	0.08142	23.96	0.08144			749.756	0.0414	749.756	0.05514	749.756	0.0454			24.7	2554.08	25.3	3031.3	24.3	1819.95			482.7	4012.12	483.3	5622.54	482.3	6875.96			6.32456	0.46865	6.32456	0.50126	6.44728	0.71325
	0.6798	0.02227	0.67949	0.01832	0.6798	0.0064			23.98	0.0796	23.98	0.07225	23.98	0.08712			754.213	0.04671	754.213	0.05365	754.213	0.04814			24.6	2336.86	25.2	2763.54	24.2	1910.01			482.6	4058.3	483.2	5614.81	482.2	6633.26			6.35524	0.48207	6.35524	0.52348	6.47796	0.72176
	0.68133	0.01722	0.68041	0.01046	0.68103	0.00895			24	0.09453	24	0.07798	24	0.08901			758.668	0.04529	758.668	0.05812	758.668	0.05119			24.5	2291.57	25.1	2843.45	24.1	1850.52			482.5	4001.13	483.1	5636.35	482.1	6498.33			6.38592	0.4908	6.38592	0.54077	6.50864	0.72962
	0.68225	0.0212	0.68256	0.01193	0.68256	0.01168			24.02	0.06567	24.02	0.07569	24.02	0.08144			763.121	0.04565	763.121	0.0611	763.121	0.04997											482.4	4063.56	483	5427.55	482	6498.42			6.4166	0.49521	6.4166	0.55247	6.53932	0.73679
	0.68348	0.0307	0.68348	0.01342	0.68348	0.01323			24.04	0.08159	24.04	0.0883	24.04	0.05114			767.572	0.04636	767.572	0.06259	767.572	0.04906											482.3	4199.62	482.9	5579.45	481.9	6429.21			6.44728	0.49585	6.44728	0.55818	6.57	0.74312
	0.68501	0.02995	0.68471	0.01637	0.68501	0.01261			24.06	0.08955	24.06	0.08028	24.06	0.07197			772.02	0.04176	772.02	0.0611	772.02	0.05119											482.2	4157.18	482.8	5496.62	481.8	6275.1			6.47796	0.49336	6.47796	0.55775	6.60068	0.74833
	0.68624	0.03151	0.68655	0.02095	0.68624	0.01401			24.08	0.09353	24.08	0.06651	24.08	0.0625			776.466	0.04848	776.466	0.05887	776.466	0.04936											482.1	4166.61	482.7	5629.36	481.7	6623.9			6.50864	0.48835	6.50864	0.55124	6.63136	0.75197
	0.68839	0.01842	0.68839	0.01168	0.68777	0.01557			24.1	0.08458	24.1	0.08028	24.1	0.10795			780.909	0.04954	780.909	0.06036	780.909	0.04997											482	3970.72	482.6	5765.68	481.6	6578.64			6.53932	0.48139	6.53932	0.53896	6.66204	0.75347
	0.68961	0.02326	0.689	0.01322	0.68931	0.01904			24.12	0.0995	24.12	0.05963	24.12	0.06629			785.351	0.05379	785.351	0.05738	785.351	0.05606											481.9	4242.55	482.5	5711.79	481.5	6761.79			6.57	0.47292	6.57	0.5215	6.69272	0.75213
	0.69115	0.03445	0.69115	0.01548	0.69053	0.02119			24.14	0.08358	24.14	0.08945	24.14	0.0625			789.79	0.05556	789.79	0.07079	789.79	0.05911											481.8	4070.09	482.4	5650.64	481.4	6773.41			6.60068	0.46332	6.60068	0.49977	6.7234	0.74715
	0.69176	0.03772	0.69207	0.01685	0.69207	0.02311			24.16	0.09055	24.16	0.09174	24.16	0.07386			794.226	0.05379	794.226	0.07228	794.226	0.05972											481.7	3917.1	482.3	5532.9	481.3	6804.54			6.63136	0.45299	6.63136	0.4751	6.75408	0.73769
	0.69329	0.03263	0.6936	0.02233	0.6936	0.02089			24.18	0.0995	24.18	0.09289	24.18	0.10227			798.66	0.05272	798.66	0.07452	798.66	0.06124											481.6	3873.88	482.2	5545.17	481.2	6465.45			6.66204	0.44244	6.66204	0.44932	6.78476	0.72292
	0.69483	0.02375	0.69513	0.01523	0.69513	0.02341			24.2	0.09652	24.2	0.08142	24.2	0.06818			803.092	0.05945	803.092	0.07601	803.092	0.06886											481.5	3966.41	482.1	5555.29	481.1	6805.21			6.69272	0.43242	6.69272	0.4248	6.81544	0.70207
	0.69636	0.02601	0.69697	0.01071	0.69605	0.02617			24.22	0.09453	24.22	0.09633	24.22	0.08523			807.522	0.07183	807.522	0.08569	807.522	0.07526																			6.7234	0.42394	6.7234	0.40432	6.84612	0.6745
	0.69789	0.03613	0.69759	0.01309	0.69728	0.02931			24.24	0.11045	24.24	0.08142	24.24	0.09659			811.949	0.06829	811.949	0.09463	811.949	0.08135																			6.75408	0.41832	6.75408	0.39072	6.8768	0.63978
	0.69851	0.03991	0.69912	0.0146	0.69943	0.02884			24.26	0.10647	24.26	0.09862	24.26	0.08712			816.374	0.06829	816.374	0.08942	816.374	0.0841																			6.78476	0.41697	6.78476	0.38622	6.90748	0.59779
	0.70096	0.04249	0.70035	0.02233	0.70065	0.03058			24.28	0.11045	24.28	0.11353	24.28	0.06629			820.797	0.07325	820.797	0.10209	820.797	0.0841																			6.81544	0.42112	6.81544	0.39159	6.93816	0.54878
	0.70188	0.03126	0.70188	0.01614	0.70188	0.0322			24.3	0.1194	24.3	0.11239	24.3	0.06439			825.218	0.07466	825.218	0.09463	825.218	0.08166																			6.84612	0.43145	6.84612	0.40576	6.96884	0.49355
	0.70341	0.02989	0.70372	0.01285	0.70341	0.03137			24.32	0.11542	24.32	0.13303	24.32	0.0928			829.636	0.07325	829.636	0.09314	829.636	0.07861																			6.8768	0.44785	6.8768	0.42613	6.99952	0.43361
	0.70464	0.03567	0.70464	0.01544	0.70464	0.03757			24.34	0.11244	24.34	0.10206	24.34	0.08712			834.051	0.07148	834.051	0.08644	834.051	0.07739																			6.90748	0.46933	6.90748	0.44931	7.0302	0.37158
	0.70618	0.04619	0.70618	0.01515	0.70587	0.03866			24.36	0.11045	24.36	0.10894	24.36	0.08523			838.465	0.07254	838.465	0.08048	838.465	0.0777																			6.93816	0.49424	6.93816	0.47187	7.06087	0.31183
	0.70771	0.04992	0.7074	0.02233	0.7074	0.03871			24.38	0.10149	24.38	0.10092	24.38	0.08333			842.876	0.07396	842.876	0.08942	842.876	0.07343																			6.96884	0.52052	6.96884	0.49077	7.09155	0.26164
	0.70924	0.03982	0.70924	0.02318	0.70894	0.03721			24.4	0.1403	24.4	0.09174	24.4	0.07197			847.285	0.06016	847.285	0.07452	847.285	0.07221																			6.99952	0.54602	6.99952	0.50354	7.12223	0.23174
	0.71078	0.03534	0.71047	0.01552	0.71016	0.04076			24.42	0.1204	24.42	0.09518	24.42	0.07955			851.692	0.06299	851.692	0.08048	851.692	0.07008																			7.0302	0.56867	7.0302	0.50837	7.15291	0.23163
	0.712	0.03386	0.7117	0.01358	0.7117	0.04245			24.44	0.10547	24.44	0.11812	24.44	0.07197			856.096	0.05874	856.096	0.07899	856.096	0.07038																			7.06087	0.58671	7.06087	0.50414	7.18359	0.25979
	0.71354	0.05215	0.71354	0.01316	0.71292	0.04692			24.46	0.10647	24.46	0.08716	24.46	0.0928			860.498	0.06122	860.498	0.07601	860.498	0.07008																			7.09155	0.5987	7.09155	0.49035	7.21427	0.30479
	0.71446	0.05	0.71476	0.0222	0.71446	0.04419			24.48	0.10945	24.48	0.10092	24.48	0.10038			864.898	0.06405	864.898	0.0842	864.898	0.07343																			7.12223	0.60362	7.12223	0.46718	7.24495	0.35531
	0.71599	0.04641	0.71599	0.02596	0.71568	0.04569			24.5	0.08657	24.5	0.09633	24.5	0.08901			869.295	0.05768	869.295	0.07675	869.295	0.06977																			7.15291	0.60084	7.15291	0.43545	7.27563	0.40372
	0.71752	0.04417	0.71722	0.01504	0.71722	0.0449			24.52	0.09751	24.52	0.08601	24.52	0.0947			873.69	0.07219	873.69	0.07004	873.69	0.06764																			7.18359	0.59017	7.18359	0.39662	7.30631	0.44523
	0.71906	0.04048	0.71906	0.01881	0.71875	0.04926			24.54	0.08458	24.54	0.07225	24.54	0.0947			878.083	0.0644	878.083	0.08122	878.083	0.06947																			7.21427	0.57183	7.21427	0.3528	7.33699	0.47678
	0.72028	0.04622	0.71998	0.01436	0.71967	0.05046			24.56	0.08259	24.56	0.08486	24.56	0.12689			882.474	0.06086	882.474	0.08271	882.474	0.06795																			7.24495	0.54638	7.24495	0.30683	7.36767	0.49647
	0.72182	0.0584	0.72182	0.02233	0.72151	0.05266			24.58	0.09552	24.58	0.09518	24.58	0.07955			886.862	0.07006	886.862	0.08048	886.862	0.07526																			7.27563	0.5147	7.27563	0.26242	7.39835	0.50334
	0.72274	0.05763	0.72304	0.02522	0.72274	0.05072			24.6	0.09353	24.6	0.08372	24.6	0.05492			891.248	0.06653	891.248	0.08346	891.248	0.07465																			7.30631	0.47794	7.30631	0.22427	7.42903	0.49729
	0.72427	0.05141	0.72458	0.01895	0.72396	0.05262			24.62	0.08955	24.62	0.09174	24.62	0.10606			895.632	0.06228	895.632	0.07154	895.632	0.07617																			7.33699	0.43743	7.33699	0.19767	7.45971	0.47904
	0.7255	0.03968	0.7258	0.01579	0.72611	0.05476			24.64	0.09453	24.64	0.08486	24.64	0.0928			900.014	0.07325	900.014	0.07973	900.014	0.0716																			7.36767	0.39457	7.36767	0.18646	7.49039	0.45023
	0.72703	0.04607	0.72734	0.01641	0.72764	0.05707			24.66	0.07662	24.66	0.09404	24.66	0.09091			904.393	0.06829	904.393	0.07973	904.393	0.07556																			7.39835	0.35079	7.39835	0.1899	7.52107	0.4135
	0.72887	0.06681	0.72918	0.02516	0.72826	0.06059			24.68	0.08358	24.68	0.07225	24.68	0.07955			908.77	0.06794	908.77	0.0842	908.77	0.07282																			7.42903	0.30742	7.42903	0.2026	7.55175	0.37275
	0.7301	0.06153	0.7301	0.03075	0.72949	0.06125			24.7	0.08955	24.7	0.11124	24.7	0.10227			913.144	0.07006	913.144	0.08048	913.144	0.07709																			7.45971	0.26558	7.45971	0.21812	7.58243	0.33337
	0.73163	0.0584	0.73133	0.01922	0.73133	0.05926			24.72	0.0796	24.72	0.07913	24.72	0.09091			917.517	0.06829	917.517	0.08867	917.517	0.07678																			7.49039	0.2261	7.49039	0.23165	7.61311	0.30232
	0.73286	0.04638	0.73317	0.01145	0.73225	0.05929			24.74	0.08955	24.74	0.06881	24.74	0.11364			921.887	0.06122	921.887	0.09165	921.887	0.07861																			7.52107	0.18944	7.52107	0.24045	7.64379	0.28694
	0.73409	0.05523	0.73439	0.0159	0.73439	0.0605			24.76	0.11244	24.76	0.07454	24.76	0.10038			926.255	0.06582	926.255	0.08644	926.255	0.07739																			7.55175	0.15568	7.55175	0.24338	7.67447	0.29149
	0.73562	0.06474	0.73531	0.01292	0.73593	0.06811			24.78	0.10249	24.78	0.07225	24.78	0.08901			930.62	0.07042	930.62	0.08644	930.62	0.07313																			7.58243	0.12453	7.58243	0.24062	7.70515	0.31417
	0.73715	0.06854	0.73685	0.02233	0.73685	0.06829			24.8	0.10547	24.8	0.0711	24.8	0.07386			934.984	0.06971	934.984	0.09165	934.984	0.08044																			7.61311	0.0955	7.61311	0.23346	7.73583	0.34859
	0.73838	0.07009	0.73838	0.0288	0.73807	0.06612			24.82	0.10945	24.82	0.09518	24.82	0.06629			939.345	0.07466	939.345	0.10656	939.345	0.08745																			7.64379	0.06828	7.64379	0.22418	7.76651	0.38774
	0.73991	0.06113	0.73991	0.01104	0.7393	0.0687			24.84	0.09453	24.84	0.07339	24.84	0.08523			943.704	0.08457	943.704	0.0924	943.704	0.07495																			7.67447	0.04361	7.67447	0.21585	7.79719	0.42621
	0.74114	0.05288	0.74145	0.01578	0.74053	0.06752			24.86	0.06368	24.86	0.07798	24.86	0.07386			948.06	0.07785	948.06	0.09165	948.06	0.08562																			7.70515	0.0276	7.70515	0.21184	7.82787	0.46043
	0.74298	0.06534	0.74267	0.01268	0.74237	0.07303			24.88	0.07463	24.88	0.07454	24.88	0.05114			952.414	0.07537	952.414	0.09538	952.414	0.0908																			7.73583	0.03528	7.73583	0.21475	7.85854	0.48836
	0.74421	0.07869	0.74421	0.02233	0.7439	0.0785			24.9	0.08657	24.9	0.06307	24.9	0.07386			956.766	0.07785	956.766	0.08271	956.766	0.09293																			7.76651	0.05773	7.76651	0.22535	7.88922	0.50919
	0.74513	0.08073	0.74543	0.02731	0.74513	0.07463			24.92	0.09154	24.92	0.07339	24.92	0.06629			961.116	0.08599	961.116	0.09389	961.116	0.09385																			7.79719	0.0831	7.79719	0.24225	7.9199	0.52303
	0.74666	0.06334	0.74666	0.01124	0.74697	0.077			24.94	0.10249	24.94	0.0906	24.94	0.08523			965.464	0.07502	965.464	0.09687	965.464	0.09202																			7.82787	0.10805	7.82787	0.26273	7.95058	0.53073
	0.74819	0.0609	0.74819	0.02233	0.74789	0.07753			24.96	0.08159	24.96	0.08945	24.96	0.0928			969.809	0.08245	969.809	0.09389	969.809	0.0847																			7.85854	0.13109	7.85854	0.28381	7.98126	0.53363
	0.74942	0.06777	0.74942	0.01199	0.74973	0.07403			24.98	0.11244	24.98	0.09633	24.98	0.08712			974.152	0.07325	974.152	0.09687	974.152	0.0844																			7.88922	0.15122	7.88922	0.3029	8.01194	0.53334
	0.75126	0.08688	0.75065	0.02233	0.75095	0.0883			25	0.09453	25	0.06537	25	0.07197			978.493	0.0782	978.493	0.09687	978.493	0.08288																			7.9199	0.16772	7.9199	0.31804	8.04262	0.5314
	0.75279	0.08235	0.75249	0.02998	0.75249	0.08551			25.02	0.08259	25.02	0.10092	25.02	0.07576			982.831	0.07679	982.831	0.08793	982.831	0.08227																			7.95058	0.18031	7.95058	0.32798	8.0733	0.52907
	0.75371	0.07173	0.75371	0.01558	0.75371	0.08777			25.04	0.07065	25.04	0.08257	25.04	0.05492			987.168	0.08174	987.168	0.08942	987.168	0.08562																			7.98126	0.18922	7.98126	0.33219	8.10398	0.52701
	0.75494	0.07263	0.75494	0.02224	0.75494	0.08589			25.06	0.09154	25.06	0.09174	25.06	0.10985			991.502	0.08103	991.502	0.09016	991.502	0.08927																			8.01194	0.19536	8.01194	0.33085	8.13466	0.52521
	0.75648	0.06702	0.75617	0.009	0.75648	0.08266			25.08	0.09453	25.08	0.10894	25.08	0.10417			995.834	0.07502	995.834	0.09314	995.834	0.08745																			8.04262	0.20045	8.04262	0.3249	8.16534	0.52301
	0.75801	0.08726	0.75801	0.02233	0.75801	0.0927			25.1	0.08955	25.1	0.06995	25.1	0.07197			1000.16	0.0736	1000.16	0.1073	1000.16	0.08562																			8.0733	0.2069	8.0733	0.31605	8.19602	0.51926
	0.75924	0.09141	0.75954	0.03615	0.75893	0.0973			25.12	0.10348	25.12	0.04702	25.12	0.07765			1004.49	0.08386	1004.49	0.09687	1004.49	0.09049																			8.10398	0.21743	8.10398	0.30677	8.2267	0.5126
	0.76077	0.08711	0.76046	0.02041	0.76077	0.09524			25.14	0.09154	25.14	0.06995	25.14	0.10227			1008.82	0.08599	1008.82	0.09687	1008.82	0.09202																			8.13466	0.23429	8.13466	0.30009	8.25738	0.50175
	0.762	0.07672	0.7623	0.01872	0.762	0.09957			25.16	0.10647	25.16	0.08142	25.16	0.0928			1013.14	0.08634	1013.14	0.10805	1013.14	0.09354																			8.16534	0.2584	8.16534	0.29912	8.28806	0.48568
	0.76353	0.07212	0.76384	0.01555	0.76322	0.09342			25.18	0.08458	25.18	0.08716	25.18	0.07008			1017.46	0.0828	1017.46	0.10954	1017.46	0.09415																			8.19602	0.28916	8.19602	0.30614	8.31874	0.46382
	0.76445	0.08993	0.76476	0.02233	0.76506	0.09965			25.2	0.09154	25.2	0.08372	25.2	0.08901			1021.78	0.10474	1021.78	0.10879	1021.78	0.10268																			8.2267	0.32476	8.2267	0.32182	8.34942	0.43614
	0.76629	0.09779	0.7666	0.04113	0.76568	0.11043			25.22	0.08657	25.22	0.06766	25.22	0.09091			1026.09	0.10226	1026.09	0.1237	1026.09	0.11182																			8.25738	0.36277	8.25738	0.34501	8.3801	0.4032
	0.76752	0.09534	0.76782	0.02379	0.76782	0.1084			25.24	0.10448	25.24	0.08372	25.24	0.09091			1030.41	0.1196	1030.41	0.13264	1030.41	0.11731																			8.28806	0.40064	8.28806	0.37331	8.41078	0.36618
	0.76905	0.08593	0.76936	0.0251	0.76874	0.11183			25.26	0.1005	25.26	0.06995	25.26	0.0928			1034.72	0.1242	1034.72	0.13487	1034.72	0.13041																			8.31874	0.43588	8.31874	0.4038	8.44146	0.32691
	0.77089	0.07963	0.77058	0.02297	0.77058	0.1047			25.28	0.10746	25.28	0.08257	25.28	0.09848			1039.03	0.13234	1039.03	0.16244	1039.03	0.13863																			8.34942	0.46632	8.34942	0.43368	8.47214	0.28789
	0.77212	0.09393	0.77242	0.02659	0.77212	0.11308			25.3	0.09254	25.3	0.06995	25.3	0.10795			1043.34	0.13022	1043.34	0.15052	1043.34	0.14138																			8.3801	0.4901	8.3801	0.4605	8.50282	0.25227
	0.77365	0.10467	0.77365	0.03715	0.77304	0.11521			25.32	0.09055	25.32	0.08601	25.32	0.10417			1047.64	0.13659	1047.64	0.1468	1047.64	0.14595																			8.41078	0.50582	8.41078	0.4823	8.5335	0.22368
	0.77488	0.10789	0.77457	0.03096	0.77488	0.12175			25.34	0.09751	25.34	0.08257	25.34	0.08712			1051.94	0.13411	1051.94	0.1535	1051.94	0.14839																			8.44146	0.51257	8.44146	0.49764	8.56418	0.20539
	0.7761	0.09489	0.77641	0.0264	0.7761	0.12379			25.36	0.0806	25.36	0.0883	25.36	0.09848			1056.24	0.14579	1056.24	0.1468	1056.24	0.14839																			8.47214	0.51001	8.47214	0.50557	8.59486	0.19877
	0.77764	0.08691	0.77733	0.02306	0.77733	0.12522			25.38	0.09652	25.38	0.08257	25.38	0.08523			1060.54	0.14827	1060.54	0.14978	1060.54	0.14442																			8.50282	0.49843	8.50282	0.50566	8.62554	0.2021
	0.77886	0.09282	0.77917	0.02261	0.77886	0.11818			25.4	0.07662	25.4	0.0711	25.4	0.08712			1064.84	0.13907	1064.84	0.15797	1064.84	0.14869																			8.5335	0.47881	8.5335	0.49798	8.65621	0.21139
	0.78101	0.10781	0.7804	0.04383	0.78009	0.12673			25.42	0.10647	25.42	0.08486	25.42	0.07765			1069.13	0.12951	1069.13	0.16095	1069.13	0.14839																			8.56418	0.45287	8.56418	0.48314	8.68689	0.2224
	0.78163	0.11541	0.78163	0.03285	0.78163	0.13053			25.44	0.08955	25.44	0.08372	25.44	0.0928			1073.42	0.14154	1073.42	0.16766	1073.42	0.13681																			8.59486	0.42317	8.59486	0.46223	8.71757	0.23191
	0.78316	0.10941	0.78316	0.02338	0.78285	0.14279			25.46	0.10647	25.46	0.07913	25.46	0.07576			1077.71	0.12916	1077.71	0.15425	1077.71	0.14381																			8.62554	0.39306	8.62554	0.43686	8.74825	0.23803
	0.78469	0.10093	0.78469	0.02125	0.78408	0.14146			25.48	0.08259	25.48	0.11009	25.48	0.09848			1082	0.13376	1082	0.16542	1082	0.14899																			8.65621	0.36658	8.65621	0.40914	8.77893	0.24002
	0.78592	0.0919	0.78561	0.02631	0.78561	0.13612			25.5	0.09055	25.5	0.09404	25.5	0.07197			1086.29	0.13517	1086.29	0.15276	1086.29	0.14351																			8.68689	0.34786	8.68689	0.38154	8.80961	0.23806
	0.78745	0.11553	0.78715	0.05022	0.78715	0.13952			25.52	0.09652	25.52	0.05963	25.52	0.08901			1090.57	0.14437	1090.57	0.16841	1090.57	0.15052																			8.71757	0.34	8.71757	0.35676	8.84029	0.23313
	0.78899	0.12233	0.78899	0.03376	0.78868	0.14898			25.54	0.07861	25.54	0.08716	25.54	0.08144			1094.85	0.14048	1094.85	0.16468	1094.85	0.1557																			8.74825	0.34375	8.74825	0.33732	8.87097	0.22675
	0.79052	0.12381	0.79021	0.02501	0.7896	0.15438			25.56	0.08259	25.56	0.09518	25.56	0.09659			1099.13	0.15287	1099.13	0.16021	1099.13	0.14595																			8.77893	0.35707	8.77893	0.32498	8.90165	0.22081
	0.79144	0.1134	0.79113	0.02986	0.79144	0.16104			25.58	0.1005	25.58	0.11239	25.58	0.08523			1103.41	0.14968	1103.41	0.15797	1103.41	0.15844																			8.80961	0.37605	8.80961	0.32014	8.93233	0.21718
	0.79267	0.10121	0.79267	0.01974	0.79267	0.15284			25.6	0.10547	25.6	0.07569	25.6	0.08523			1107.68	0.14827	1107.68	0.16841	1107.68	0.15874																			8.84029	0.39634	8.84029	0.32165	8.96301	0.2172
	0.79451	0.11289	0.7942	0.03948	0.7942	0.1596			25.62	0.09353	25.62	0.0906	25.62	0.13258			1111.95	0.14897	1111.95	0.17511	1111.95	0.15753																			8.87097	0.4141	8.87097	0.32722	8.99369	0.22124
	0.79604	0.13254	0.79573	0.05169	0.79573	0.16265			25.64	0.08756	25.64	0.09633	25.64	0.0928			1116.22	0.13871	1116.22	0.15946	1116.22	0.15143																			8.90165	0.42644	8.90165	0.33411	9.02437	0.2286
	0.79727	0.13167	0.79696	0.03496	0.79727	0.16581			25.66	0.1204	25.66	0.10665	25.66	0.07765			1120.49	0.14614	1120.49	0.15425	1120.49	0.15265																			8.93233	0.43142	8.93233	0.33981	9.05505	0.23776
	0.7988	0.12725	0.79849	0.02997	0.7988	0.18008			25.68	0.09552	25.68	0.07454	25.68	0.09659			1124.75	0.13942	1124.75	0.15127	1124.75	0.14595																			8.96301	0.42801	8.96301	0.34238	9.08573	0.24688
	0.79972	0.11417	0.80003	0.02377	0.79911	0.17639			25.7	0.08557	25.7	0.09174	25.7	0.07576			1129.02	0.13977	1129.02	0.15872	1129.02	0.13285																			8.99369	0.41597	8.99369	0.34055	9.11641	0.25416
	0.80156	0.11784	0.80095	0.05028	0.80095	0.18085			25.72	0.08955	25.72	0.08372	25.72	0.10227			1133.28	0.12951	1133.28	0.1535	1133.28	0.13681																			9.02437	0.39584	9.02437	0.33376	9.14709	0.2581
	0.80279	0.13233	0.80279	0.049	0.8034	0.17991			25.74	0.12338	25.74	0.09404	25.74	0.07955			1137.54	0.13163	1137.54	0.14829	1137.54	0.13772																			9.05505	0.3688	9.05505	0.32209	9.17777	0.25757
	0.80432	0.15028	0.80432	0.03227	0.80371	0.18382			25.76	0.0995	25.76	0.09748	25.76	0.08144			1141.79	0.13199	1141.79	0.13636	1141.79	0.13376																			9.08573	0.33678	9.08573	0.30617	9.20845	0.25186
	0.80555	0.13278	0.80524	0.03312	0.80524	0.19805			25.78	0.11045	25.78	0.10321	25.78	0.09848			1146.05	0.1288	1146.05	0.13338	1146.05	0.12858																			9.11641	0.30236	9.11641	0.28712	9.23913	0.24067
	0.80678	0.12439	0.80708	0.03385	0.80708	0.19724			25.8	0.08259	25.8	0.08257	25.8	0.0928			1150.3	0.12739	1150.3	0.13934	1150.3	0.14077																			9.14709	0.26891	9.14709	0.26644	9.26981	0.22403
	0.80831	0.11641	0.80892	0.04289	0.80862	0.20387			25.82	0.11144	25.82	0.10436	25.82	0.07576			1154.55	0.12739	1154.55	0.14083	1154.55	0.13467																			9.17777	0.24047	9.17777	0.24592	9.30049	0.20234
	0.80954	0.13984	0.81015	0.05316	0.80954	0.20256			25.84	0.11542	25.84	0.10894	25.84	0.07197			1158.8	0.12173	1158.8	0.14009	1158.8	0.13955																			9.20845	0.22122	9.20845	0.22738	9.33117	0.17632
	0.81138	0.15101	0.81107	0.03428	0.81138	0.19643			25.86	0.11443	25.86	0.07339	25.86	0.09659			1163.04	0.14154	1163.04	0.14829	1163.04	0.13833																			9.23913	0.21397	9.23913	0.21243	9.36185	0.14713
	0.8126	0.14713	0.8126	0.04134	0.8123	0.21544			25.88	0.09751	25.88	0.06766	25.88	0.0928			1167.29	0.13871	1167.29	0.15723	1167.29	0.1429																			9.26981	0.21844	9.26981	0.20199	9.39253	0.1165
	0.81352	0.13469	0.81414	0.02812	0.81383	0.22042			25.9	0.08756	25.9	0.11583	25.9	0.08144			1171.53	0.14473	1171.53	0.15797	1171.53	0.15235																			9.30049	0.23128	9.30049	0.19602	9.42321	0.08761
	0.81567	0.12764	0.81536	0.04704	0.81506	0.22451			25.92	0.10448	25.92	0.09748	25.92	0.08523			1175.77	0.15004	1175.77	0.16841	1175.77	0.15905																			9.33117	0.24797	9.33117	0.19351	9.45388	0.06713
	0.8169	0.1381	0.81628	0.05647	0.81628	0.23344			25.94	0.12139	25.94	0.09633	25.94	0.06629			1180	0.15039	1180	0.16319	1180	0.16667																			9.36185	0.26458	9.36185	0.19287	9.48456	0.06564
	0.81812	0.16295	0.81812	0.04325	0.81812	0.21722			25.96	0.10647	25.96	0.09404	25.96	0.09659			1184.24	0.1603	1184.24	0.17958	1184.24	0.17032																			9.39253	0.27836	9.39253	0.19239	9.51524	0.0837
	0.81966	0.15849	0.81966	0.02998	0.81935	0.24325			25.98	0.10249	25.98	0.07683	25.98	0.07008			1188.47	0.16985	1188.47	0.1766	1188.47	0.17611																			9.42321	0.28765	9.42321	0.19072	9.54592	0.11059
	0.82058	0.15463	0.82088	0.03837	0.82058	0.23535			26	0.10149	26	0.09518	26	0.10417			1192.7	0.16207	1192.7	0.1848	1192.7	0.17459																			9.45388	0.29166	9.45388	0.18695	9.5766	0.13924
	0.82242	0.13391	0.82272	0.04884	0.82211	0.24925			26.02	0.1204	26.02	0.12385	26.02	0.06818			1196.93	0.17162	1196.93	0.19821	1196.93	0.18342																			9.48456	0.29024	9.48456	0.18071	9.60728	0.16658
	0.82364	0.1419	0.82364	0.06101	0.82334	0.25777			26.04	0.10348	26.04	0.11239	26.04	0.10038			1201.16	0.16525	1201.16	0.193	1201.16	0.17398																			9.51524	0.28376	9.51524	0.17208	9.63796	0.19116
	0.82518	0.1675	0.82548	0.05649	0.82487	0.25034			26.06	0.12338	26.06	0.11124	26.06	0.10606			1205.38	0.17834	1205.38	0.19672	1205.38	0.18617																			9.54592	0.27292	9.54592	0.1615	9.66864	0.21225
	0.8261	0.17176	0.82671	0.04086	0.8264	0.26036			26.08	0.12139	26.08	0.0906	26.08	0.13826			1209.6	0.18188	1209.6	0.20045	1209.6	0.18678																			9.5766	0.2587	9.5766	0.1497	9.69932	0.22954
	0.82763	0.16334	0.82794	0.04702	0.82763	0.25886			26.1	0.12537	26.1	0.08601	26.1	0.10227			1213.82	0.17941	1213.82	0.20939	1213.82	0.19135																			9.60728	0.24222	9.60728	0.13756	9.73	0.24302
	0.82916	0.14594	0.82916	0.04436	0.82886	0.27392			26.12	0.13333	26.12	0.11927	26.12	0.10985			1218.04	0.19002	1218.04	0.20492	1218.04	0.20445																			9.63796	0.22466	9.63796	0.12608	9.76068	0.25293
	0.831	0.1499	0.8307	0.07445	0.83039	0.28483			26.14	0.10846	26.14	0.11583	26.14	0.12879			1222.26	0.19993	1222.26	0.21013	1222.26	0.21328																			9.66864	0.20714	9.66864	0.11621	9.79136	0.25966
	0.83223	0.17945	0.83223	0.05301	0.83192	0.28265			26.16	0.12239	26.16	0.10665	26.16	0.11932			1226.47	0.20134	1226.47	0.22578	1226.47	0.21268																			9.69932	0.19059	9.69932	0.10877	9.82204	0.26376
	0.83377	0.17715	0.83377	0.03728	0.83315	0.2836			26.18	0.14627	26.18	0.125	26.18	0.09659			1230.68	0.21373	1230.68	0.22131	1230.68	0.21146																			9.73	0.17566	9.73	0.10432	9.85272	0.26579
	0.83499	0.17862	0.83469	0.05183	0.83469	0.2806			26.2	0.15721	26.2	0.10092	26.2	0.09848			1234.89	0.22647	1234.89	0.25633	1234.89	0.23522																			9.76068	0.16262	9.76068	0.10307	9.8834	0.2663
	0.83653	0.16283	0.83653	0.04115	0.83622	0.2973			26.22	0.13234	26.22	0.09633	26.22	0.08333			1239.1	0.23461	1239.1	0.26155	1239.1	0.23248																			9.79136	0.15137	9.79136	0.10497	9.91408	0.26572
	0.83775	0.15468	0.83775	0.07583	0.83775	0.31373			26.24	0.13532	26.24	0.13188	26.24	0.09848			1243.3	0.24275	1243.3	0.28614	1243.3	0.25807																			9.82204	0.14151	9.82204	0.10974	9.94476	0.26432
	0.83898	0.17514	0.83929	0.06686	0.83898	0.30984			26.26	0.14826	26.26	0.14679	26.26	0.12311			1247.5	0.26787	1247.5	0.30477	1247.5	0.28489																			9.85272	0.13247	9.85272	0.11698	9.97544	0.26211
	0.84051	0.18353	0.84021	0.04731	0.84082	0.3063			26.28	0.16119	26.28	0.12729	26.28	0.10795			1251.7	0.28698	1251.7	0.28614	1251.7	0.29555																			9.8834	0.12378	9.8834	0.12618	10.0061	0.25895
	0.84205	0.19849	0.84205	0.05262	0.84143	0.32429			26.3	0.14428	26.3	0.11353	26.3	0.08712			1255.9	0.31104	1255.9	0.33458	1255.9	0.31688																			9.91408	0.11519	9.91408	0.13675	10.0368	0.2545
	0.84358	0.17826	0.84327	0.03814	0.84327	0.32013			26.32	0.16517	26.32	0.15138	26.32	0.12689			1260.1	0.32343	1260.1	0.34873	1260.1	0.33973																			9.94476	0.1069	9.94476	0.14792	10.0675	0.24833
	0.84481	0.16278	0.8445	0.08214	0.8445	0.33608			26.34	0.14328	26.34	0.18463	26.34	0.10606			1264.29	0.35067	1264.29	0.37854	1264.29	0.36472																			9.97544	0.09969	9.97544	0.15886	10.0982	0.24005
	0.84603	0.17913	0.84634	0.07852	0.84542	0.3461			26.36	0.20099	26.36	0.16973	26.36	0.14394			1268.48	0.39632	1268.48	0.40015	1268.48	0.38665																			10.0061	0.09499	10.0061	0.16862	10.1288	0.22936
	0.84757	0.1968	0.84787	0.05575	0.84726	0.35067			26.38	0.21294	26.38	0.17661	26.38	0.13826			1272.67	0.39597	1272.67	0.45231	1272.67	0.41073																			10.0368	0.09468	10.0368	0.17629	10.1595	0.21615
	0.84849	0.20619	0.84879	0.06195	0.8491	0.34658			26.4	0.21194	26.4	0.20183	26.4	0.125			1276.86	0.4126	1276.86	0.50149	1276.86	0.45094																			10.0675	0.1003	10.0675	0.18104	10.1902	0.20061
	0.85033	0.18805	0.85002	0.05337	0.85002	0.34487			26.42	0.23582	26.42	0.22362	26.42	0.12879			1281.05	0.454	1281.05	0.50298	1281.05	0.46161																			10.0982	0.11225	10.0982	0.18222	10.2209	0.18329
	0.85155	0.18246	0.85155	0.07331	0.85155	0.36219			26.44	0.27562	26.44	0.24656	26.44	0.13826			1285.23	0.49363	1285.23	0.52832	1285.23	0.50061
	0.85247	0.17823	0.8537	0.08882	0.85278	0.3797			26.46	0.29353	26.46	0.25803	26.46	0.12121			1289.41	0.52088	1289.41	0.5842	1289.41	0.55728
	0.85493	0.195	0.85431	0.06316	0.85431	0.38447			26.48	0.33234	26.48	0.33372	26.48	0.15909			1293.59	0.58033	1293.59	0.62444	1293.59	0.5911
	0.85615	0.21599	0.85615	0.05855	0.85585	0.37527			26.5	0.39602	26.5	0.3211	26.5	0.17803			1297.77	0.63836	1297.77	0.68554	1297.77	0.6624
	0.85707	0.20495	0.85738	0.05673	0.85738	0.38877			26.52	0.4607	26.52	0.3383	26.52	0.15909			1301.94	0.71868	1301.94	0.73547	1301.94	0.75472
	0.85861	0.19915	0.85861	0.08105	0.85861	0.387			26.54	0.47363	26.54	0.4289	26.54	0.19697			1306.11	0.82307	1306.11	0.81893	1306.11	0.82206
	0.85984	0.18614	0.85984	0.10257	0.86014	0.4208			26.56	0.59702	26.56	0.47018	26.56	0.24621			1310.28	0.89278	1310.28	0.88003	1310.28	0.90219
	0.86168	0.19813	0.86137	0.07997	0.86076	0.40049			26.58	0.71144	26.58	0.61124	26.58	0.27462			1314.45	0.97735	1314.45	0.99106	1314.45	0.95612
	0.8629	0.22724	0.8629	0.08253	0.8629	0.42237			26.6	0.81194	26.6	0.67775	26.6	0.31818			1318.62	1	1318.62	1	1318.62	1
	0.86444	0.2196	0.86444	0.07118	0.86413	0.42762			26.62	0.85373	26.62	0.84862	26.62	0.3731			1322.78	0.97452	1322.78	0.9687	1322.78	0.99238
	0.86536	0.20992	0.86566	0.07839	0.86597	0.41344			26.64	0.94726	26.64	0.90252	26.64	0.39015			1326.94	0.94657	1326.94	0.94262	1326.94	0.93876
	0.86689	0.19479	0.86689	0.10361	0.8672	0.43709			26.66	0.96915	26.66	0.93234	26.66	0.49242			1331.1	0.86624	1331.1	0.88077	1331.1	0.88361
	0.86842	0.20324	0.86842	0.10034	0.86873	0.44691			26.68	0.99204	26.68	1	26.68	0.5947			1335.26	0.80644	1335.26	0.79806	1335.26	0.80134
	0.86996	0.22853	0.86965	0.07792	0.86965	0.45761			26.7	1	26.7	0.9633	26.7	0.64583			1339.42	0.69851	1339.42	0.72802	1339.42	0.70262
	0.87118	0.23173	0.8718	0.07107	0.87088	0.46258			26.72	0.8408	26.72	0.93349	26.72	0.7803			1343.57	0.61111	1343.57	0.63413	1343.57	0.62492
	0.87272	0.22935	0.87302	0.09176	0.87272	0.448			26.74	0.76816	26.74	0.91973	26.74	0.8447			1347.72	0.5552	1347.72	0.57303	1347.72	0.55363
	0.87364	0.20502	0.87456	0.11775	0.87364	0.46292			26.76	0.71642	26.76	0.79816	26.76	1			1351.87	0.46851	1351.87	0.49925	1351.87	0.47105
	0.87578	0.20652	0.87548	0.09926	0.87517	0.49475			26.78	0.57015	26.78	0.69266	26.78	0.97348			1356.02	0.44904	1356.02	0.47094	1356.02	0.44363
	0.8767	0.23228	0.87701	0.07681	0.8767	0.48664			26.8	0.49055	26.8	0.52752	26.8	0.98485			1360.16	0.4041	1360.16	0.39568	1360.16	0.38483
	0.87824	0.24448	0.87824	0.1013	0.87793	0.49952			26.82	0.43682	26.82	0.51032	26.82	0.92992			1364.31	0.34996	1364.31	0.37928	1364.31	0.35497
	0.87977	0.24884	0.87977	0.08904	0.87977	0.4923			26.84	0.34826	26.84	0.44266	26.84	0.86553			1368.45	0.32236	1368.45	0.37109	1368.45	0.32419
	0.8813	0.21994	0.8813	0.12336	0.881	0.5			26.86	0.32637	26.86	0.34289	26.86	0.74242			1372.59	0.29653	1372.59	0.31595	1372.59	0.29738
	0.88253	0.21388	0.88253	0.11245	0.88284	0.51159			26.88	0.2796	26.88	0.31881	26.88	0.73295			1376.72	0.27141	1376.72	0.29136	1376.72	0.26508
	0.88376	0.23473	0.88407	0.1053	0.88345	0.5366			26.9	0.21891	26.9	0.29014	26.9	0.6231			1380.86	0.25124	1380.86	0.26826	1380.86	0.26204
	0.8856	0.25157	0.88529	0.10444	0.88529	0.53674			26.92	0.24279	26.92	0.25803	26.92	0.47538			1384.99	0.24062	1384.99	0.25037	1384.99	0.23857
	0.88713	0.26206	0.88652	0.10276	0.88652	0.54417			26.94	0.21194	26.94	0.21216	26.94	0.41098			1389.12	0.22753	1389.12	0.2228	1389.12	0.21999
	0.88867	0.23957	0.88836	0.13713	0.88805	0.53994			26.96	0.20896	26.96	0.22018	26.96	0.31629			1393.25	0.20064	1393.25	0.21162	1393.25	0.20445
	0.88959	0.2288	0.88959	0.13543	0.88928	0.53565			26.98	0.18209	26.98	0.20413	26.98	0.2803			1397.37	0.19887	1397.37	0.21162	1397.37	0.19439
	0.89112	0.23173	0.89081	0.11028	0.89051	0.56563			27	0.17313	27	0.19151	27	0.29546			1401.5	0.1925	1401.5	0.19598	1401.5	0.18129
	0.89204	0.26234	0.89235	0.12067	0.89235	0.59092			27.02	0.16219	27.02	0.17431	27.02	0.23864			1405.62	0.18436	1405.62	0.19151	1405.62	0.17794
	0.89388	0.26513	0.89296	0.11058	0.89357	0.58342			27.04	0.17214	27.04	0.14908	27.04	0.22917			1409.74	0.17799	1409.74	0.17586	1409.74	0.16575
	0.8948	0.25095	0.89511	0.15263	0.8948	0.58622			27.06	0.14826	27.06	0.14449	27.06	0.17045			1413.86	0.1787	1413.86	0.16692	1413.86	0.15753
	0.89695	0.2425	0.89603	0.14642	0.89633	0.58247			27.08	0.13035	27.08	0.15826	27.08	0.17045			1417.97	0.16702	1417.97	0.16095	1417.97	0.16545
	0.89756	0.24673	0.89817	0.13403	0.89787	0.5959			27.1	0.13731	27.1	0.1422	27.1	0.17424			1422.09	0.15145	1422.09	0.17437	1422.09	0.15265
	0.89909	0.26431	0.8994	0.1248	0.89909	0.61559			27.12	0.14627	27.12	0.11583	27.12	0.1553			1426.2	0.14614	1426.2	0.16468	1426.2	0.16027
	0.90093	0.27542	0.90093	0.11574	0.90093	0.6312			27.14	0.10647	27.14	0.16055	27.14	0.17235			1430.31	0.17021	1430.31	0.14531	1430.31	0.14564
	0.90216	0.26445	0.90216	0.16833	0.90185	0.63802			27.16	0.11443	27.16	0.15367	27.16	0.16098			1434.42	0.15039	1434.42	0.15946	1434.42	0.14473
	0.90339	0.25661	0.90339	0.17279	0.90369	0.63481			27.18	0.1194	27.18	0.11009	27.18	0.14394			1438.52	0.14331	1438.52	0.15648	1438.52	0.15783
	0.90461	0.24196	0.90461	0.14161	0.90523	0.62589			27.2	0.10149	27.2	0.12271	27.2	0.14205			1442.62	0.15464	1442.62	0.14903	1442.62	0.14381
	0.90584	0.26138	0.90615	0.14881	0.90615	0.65662			27.22	0.1005	27.22	0.11812	27.22	0.14205			1446.73	0.14296	1446.73	0.14382	1446.73	0.14473
	0.90768	0.28197	0.90737	0.14815	0.90737	0.67162			27.24	0.11244	27.24	0.09633	27.24	0.10795			1450.82	0.15322	1450.82	0.14829	1450.82	0.14595
	0.90891	0.28742	0.90921	0.16782	0.90891	0.69622			27.26	0.13134	27.26	0.11009	27.26	0.11742			1454.92	0.1472	1454.92	0.1386	1454.92	0.13163
	0.91044	0.27099	0.91044	0.18183	0.91044	0.67912			27.28	0.10945	27.28	0.13303	27.28	0.13447			1459.02	0.14756	1459.02	0.14232	1459.02	0.13528
	0.91198	0.2483	0.91167	0.15463	0.91198	0.67155			27.3	0.10249	27.3	0.09518	27.3	0.10985			1463.11	0.14685	1463.11	0.13562	1463.11	0.13437
	0.9132	0.27474	0.9132	0.16987	0.9132	0.70154			27.32	0.10249	27.32	0.10321	27.32	0.12121			1467.2	0.14154	1467.2	0.16244	1467.2	0.13681
	0.91443	0.28394	0.91443	0.15218	0.91443	0.71422			27.34	0.09552	27.34	0.10665	27.34	0.10227			1471.29	0.14544	1471.29	0.14829	1471.29	0.13193
	0.91627	0.29812	0.91596	0.18096	0.91627	0.72662			27.36	0.10547	27.36	0.08372	27.36	0.12689			1475.38	0.13871	1475.38	0.15127	1475.38	0.13315
	0.9175	0.28824	0.9175	0.2069	0.9178	0.72628			27.38	0.10249	27.38	0.09633	27.38	0.08901			1479.46	0.1373	1479.46	0.14158	1479.46	0.12797
	0.91872	0.27065	0.91872	0.19132	0.91903	0.7348			27.4	0.09552	27.4	0.08372	27.4	0.07576			1483.54	0.14756	1483.54	0.13413	1483.54	0.13132
	0.92056	0.27331	0.92056	0.17782	0.92026	0.7395			27.42	0.11045	27.42	0.09289	27.42	0.08523			1487.62	0.14084	1487.62	0.14307	1487.62	0.12218
	0.9221	0.28415	0.92148	0.1663	0.92118	0.74795			27.44	0.10249	27.44	0.10092	27.44	0.08901			1491.7	0.13942	1491.7	0.13264	1491.7	0.12736
	0.92332	0.30964	0.92302	0.20924	0.92363	0.76118			27.46	0.08259	27.46	0.08257	27.46	0.14583			1495.78	0.13907	1495.78	0.14232	1495.78	0.13132
	0.92486	0.30548	0.92455	0.21313	0.92486	0.77576			27.48	0.09254	27.48	0.10665	27.48	0.07386			1499.85	0.1419	1499.85	0.13487	1499.85	0.13406
	0.92578	0.29151	0.92578	0.18716	0.92608	0.80493			27.5	0.10846	27.5	0.09977	27.5	0.0928			1503.92	0.13411	1503.92	0.13264	1503.92	0.12614
	0.92762	0.28176	0.92731	0.21279	0.92731	0.77195			27.52	0.10547	27.52	0.09862	27.52	0.0928			1507.99	0.13836	1507.99	0.13264	1507.99	0.12157
	0.92884	0.28462	0.92884	0.18491	0.92884	0.78087			27.54	0.10348	27.54	0.0906	27.54	0.09848			1512.06	0.12774	1512.06	0.12966	1512.06	0.12797
	0.93007	0.32388	0.93038	0.20849	0.93038	0.82477			27.56	0.09353	27.56	0.10321	27.56	0.13068			1516.13	0.14048	1516.13	0.13189	1516.13	0.12005
	0.93191	0.31904	0.9313	0.23882	0.9316	0.83049			27.58	0.09552	27.58	0.0906	27.58	0.0928			1520.19	0.1334	1520.19	0.12072	1520.19	0.11731
	0.93252	0.30146	0.93283	0.23098	0.93252	0.83819			27.6	0.06567	27.6	0.09862	27.6	0.11364			1524.26	0.12987	1524.26	0.13264	1524.26	0.12767
	0.93436	0.29178	0.93436	0.21224	0.93436	0.82572			27.62	0.11642	27.62	0.08372	27.62	0.06629			1528.31	0.12916	1528.31	0.1386	1528.31	0.12767
	0.9359	0.29907	0.93621	0.20508	0.93559	0.83792			27.64	0.10149	27.64	0.11583	27.64	0.08333			1532.37	0.14473	1532.37	0.14307	1532.37	0.12706
	0.93713	0.32627	0.93743	0.22117	0.93743	0.87377			27.66	0.08557	27.66	0.1078	27.66	0.08333			1536.43	0.13022	1536.43	0.14382	1536.43	0.11152
	0.93897	0.32531	0.93866	0.27038	0.93866	0.86757			27.68	0.09453	27.68	0.08486	27.68	0.08523			1540.48	0.13234	1540.48	0.13115	1540.48	0.11822
	0.93958	0.32286	0.9405	0.24741	0.93989	0.8842			27.7	0.07662	27.7	0.07339	27.7	0.08333			1544.53	0.1288	1544.53	0.13487	1544.53	0.12431
	0.94142	0.30214	0.94203	0.22839	0.94111	0.90403			27.72	0.09751	27.72	0.09518	27.72	0.10606			1548.58	0.13022	1548.58	0.11326	1548.58	0.11913
	0.94295	0.29376	0.94265	0.22594	0.94265	0.89252			27.74	0.09055	27.74	0.08716	27.74	0.08333			1552.63	0.1235	1552.63	0.12444	1552.63	0.11395
	0.94449	0.32634	0.94387	0.24141	0.94387	0.89756			27.76	0.09353	27.76	0.07798	27.76	0.07197			1556.68	0.13022	1556.68	0.12668	1556.68	0.117
	0.9451	0.33956	0.94602	0.27794	0.9451	0.92189			27.78	0.07761	27.78	0.07683	27.78	0.0947			1560.72	0.13093	1560.72	0.12221	1560.72	0.10999
	0.94663	0.34896	0.94694	0.27256	0.94725	0.93852			27.8	0.08756	27.8	0.0883	27.8	0.08523			1564.76	0.13517	1564.76	0.10879	1564.76	0.11853
	0.94817	0.31284	0.94847	0.26288	0.94817	0.9604			27.82	0.07662	27.82	0.1055	27.82	0.08712			1568.8	0.12597	1568.8	0.1304	1568.8	0.11213
	0.9497	0.29975	0.9497	0.25388	0.9497	0.93505			27.84	0.07562	27.84	0.07569	27.84	0.09659			1572.84	0.12916	1572.84	0.11326	1572.84	0.11365
	0.95154	0.33329	0.95093	0.25804	0.95123	0.9497			27.86	0.09254	27.86	0.06881	27.86	0.06818			1576.88	0.12951	1576.88	0.12668	1576.88	0.11304
	0.95246	0.34842	0.95246	0.29676	0.95246	0.97308			27.88	0.10846	27.88	0.09633	27.88	0.0928			1580.91	0.12597	1580.91	0.11624	1580.91	0.1103
	0.95369	0.34924	0.95399	0.30159	0.9543	0.98603			27.9	0.07463	27.9	0.08486	27.9	0.11742			1584.94	0.12173	1584.94	0.11475	1584.94	0.10664
	0.95522	0.32954	0.95522	0.29423	0.95522	1.00061			27.92	0.09254	27.92	0.06537	27.92	0.09848			1588.97	0.12668	1588.97	0.10805	1588.97	0.11182
	0.95645	0.31727	0.95706	0.2791	0.95706	0.99816			27.94	0.11144	27.94	0.07913	27.94	0.07955			1593	0.1189	1593	0.11103	1593	0.1036
	0.95859	0.33336	0.95829	0.27692	0.95798	1.01663			27.96	0.09652	27.96	0.09289	27.96	0.08333			1597.02	0.1242	1597.02	0.11997	1597.02	0.09842
	0.95951	0.3491	0.95982	0.3123	0.95921	1.01956			27.98	0.0796	27.98	0.07798	27.98	0.07197			1601.05	0.11854	1601.05	0.11177	1601.05	0.10878
	0.96043	0.36866	0.96074	0.32709	0.96074	1.03285			28	0.09851	28	0.08486	28	0.09091			1605.07	0.12703	1605.07	0.11475	1605.07	0.10238
	0.96228	0.35278	0.96228	0.29907	0.96197	1.05766			28.02	0.09154	28.02	0.09404	28.02	0.08144			1609.09	0.11394	1609.09	0.10656	1609.09	0.09933
	0.96381	0.33731	0.96412	0.30364	0.96412	1.06843			28.04	0.08756	28.04	0.08945	28.04	0.06061			1613.1	0.11465	1613.1	0.10656	1613.1	0.10542
	0.96504	0.32818	0.96504	0.31018	0.96504	1.06632			28.06	0.07761	28.06	0.07225	28.06	0.08523			1617.12	0.11394	1617.12	0.11177	1617.12	0.10878
	0.96626	0.3611	0.96626	0.33574	0.96626	1.05984			28.08	0.0796	28.08	0.07913	28.08	0.05871			1621.13	0.11111	1621.13	0.11997	1621.13	0.09933
	0.9678	0.37868	0.96749	0.34133	0.9681	1.08117			28.1	0.08259	28.1	0.09174	28.1	0.07765			1625.14	0.11607	1625.14	0.1006	1625.14	0.10085
	0.96964	0.36866	0.96902	0.32872	0.96902	1.11873			28.12	0.10448	28.12	0.09404	28.12	0.10606			1629.15	0.12208	1629.15	0.11401	1629.15	0.09842
	0.97086	0.34835	0.97056	0.32831	0.97025	1.11996			28.14	0.08259	28.14	0.10206	28.14	0.06439			1633.16	0.10863	1633.16	0.10209	1633.16	0.09811
	0.9724	0.34385	0.97209	0.32102	0.97209	1.11553			28.16	0.08856	28.16	0.09633	28.16	0.07765			1637.17	0.11323	1637.17	0.10283	1637.17	0.09781
	0.97393	0.36287	0.97332	0.35503	0.97332	1.12677			28.18	0.09851	28.18	0.0906	28.18	0.07576			1641.17	0.11783	1641.17	0.10507	1641.17	0.09232
	0.97485	0.38413	0.97516	0.38849	0.97485	1.1496			28.2	0.09652	28.2	0.08486	28.2	0.06629			1645.17	0.1097	1645.17	0.11401	1645.17	0.0972
	0.97638	0.38168	0.97638	0.35094	0.97577	1.14776			28.22	0.07861	28.22	0.06078	28.22	0.08144			1649.17	0.11146	1649.17	0.09985	1649.17	0.09354
	0.97792	0.37152	0.97792	0.35544	0.97761	1.16944			28.24	0.06368	28.24	0.06766	28.24	0.11174			1653.17	0.115	1653.17	0.11699	1653.17	0.10177
	0.97884	0.35428	0.97914	0.35237	0.97914	1.19445			28.26	0.08259	28.26	0.09633	28.26	0.06629			1657.16	0.11182	1657.16	0.11177	1657.16	0.09171
	0.98068	0.36662	0.98068	0.38659	0.98068	1.20372			28.28	0.09254	28.28	0.07569	28.28	0.10038			1661.16	0.11005	1661.16	0.09687	1661.16	0.09202
	0.9819	0.38672	0.98221	0.39783	0.9819	1.18198			28.3	0.0806	28.3	0.10665	28.3	0.08333			1665.15	0.11323	1665.15	0.11326	1665.15	0.09445
	0.98344	0.39749	0.98374	0.36805	0.98344	1.19234			28.32	0.07562	28.32	0.08716	28.32	0.08144			1669.14	0.11253	1669.14	0.11103	1669.14	0.09445
	0.98466	0.3902	0.98466	0.39511	0.98466	1.23705			28.34	0.09552	28.34	0.07339	28.34	0.0947			1673.12	0.11819	1673.12	0.10507	1673.12	0.09232
	0.98558	0.3675	0.98589	0.37398	0.98589	1.25238			28.36	0.10547	28.36	0.09633	28.36	0.09848			1677.11	0.11146	1677.11	0.09985	1677.11	0.09263
	0.98773	0.36593	0.98743	0.41712	0.98743	1.25347			28.38	0.07264	28.38	0.09748	28.38	0.05303			1681.09	0.11111	1681.09	0.09463	1681.09	0.0908
	0.98896	0.39674	0.98896	0.43791	0.98896	1.24196			28.4	0.07861	28.4	0.07225	28.4	0.0947			1685.07	0.11288	1685.07	0.10283	1685.07	0.09202
	0.99049	0.4086	0.99049	0.40765	0.99049	1.25457			28.42	0.0995	28.42	0.10206	28.42	0.08144			1689.05	0.11111	1689.05	0.09911	1689.05	0.09324
	0.99141	0.40485	0.99203	0.4178	0.99172	1.26997			28.44	0.06766	28.44	0.07683	28.44	0.07008			1693.03	0.11111	1693.03	0.10283	1693.03	0.09049
	0.99325	0.38618	0.99325	0.40519	0.99264	1.31488			28.46	0.09652	28.46	0.05734	28.46	0.06818			1697.01	0.11571	1697.01	0.10581	1697.01	0.08988
	0.99509	0.37888	0.99448	0.4422	0.99448	1.30739			28.48	0.09055	28.48	0.07454	28.48	0.09848			1700.98	0.10757	1700.98	0.10134	1700.98	0.08562
	0.99601	0.39776	0.99571	0.47335	0.99632	1.32654			28.5	0.09652	28.5	0.05734	28.5	0.07197			1704.95	0.10616	1704.95	0.09613	1704.95	0.08745
	0.99755	0.41426	0.99724	0.44254	0.99724	1.31802			28.52	0.08657	28.52	0.04472	28.52	0.09091			1708.92	0.11323	1708.92	0.10581	1708.92	0.09019
	0.99877	0.4191	0.99877	0.44786	0.99908	1.31727			28.54	0.08458	28.54	0.07569	28.54	0.08712			1712.89	0.11359	1712.89	0.10358	1712.89	0.09263
	1.00061	0.40356	1	0.44581	0.99969	1.37411			28.56	0.08458	28.56	0.05849	28.56	0.08901			1716.85	0.1051	1716.85	0.09762	1716.85	0.08988
	1.00153	0.39572	1.00153	0.47499	1.00123	1.37077			28.58	0.06866	28.58	0.07225	28.58	0.04545			1720.82	0.10828	1720.82	0.0924	1720.82	0.0841
	1.00307	0.38584	1.00307	0.47935	1.00307	1.38734			28.6	0.08557	28.6	0.08945	28.6	0.08712			1724.78	0.10757	1724.78	0.09165	1724.78	0.08958
	1.00399	0.42884	1.0046	0.46749	1.00399	1.38168			28.62	0.07662	28.62	0.07225	28.62	0.05492			1728.74	0.1097	1728.74	0.10209	1728.74	0.0847
	1.00552	0.43559	1.00583	0.45447	1.00613	1.37411			28.64	0.0796	28.64	0.09289	28.64	0.08523			1732.69	0.10899	1732.69	0.09911	1732.69	0.08867
	1.00736	0.42223	1.00705	0.46258	1.00705	1.42612			28.66	0.07761	28.66	0.08372	28.66	0.05492			1736.65	0.10616	1736.65	0.09836	1736.65	0.08653
	1.00889	0.39674	1.00889	0.47649	1.00859	1.4238			28.68	0.07164	28.68	0.08486	28.68	0.08333			1740.6	0.10545	1740.6	0.09985	1740.6	0.08714
	1.01012	0.39933	1.00981	0.51758	1.00951	1.42748			28.7	0.08955	28.7	0.08716	28.7	0.08712			1744.56	0.11323	1744.56	0.09389	1744.56	0.09232
	1.01135	0.4405	1.01135	0.50988	1.01135	1.46953			28.72	0.0796	28.72	0.08945	28.72	0.08144			1748.5	0.09448	1748.5	0.09314	1748.5	0.08988
	1.01257	0.45147	1.01319	0.49721	1.01227	1.44343			28.74	0.07861	28.74	0.08486	28.74	0.07197			1752.45	0.09519	1752.45	0.09091	1752.45	0.08592
	1.01411	0.43327	1.01411	0.51983	1.01442	1.46292			28.76	0.0806	28.76	0.06881	28.76	0.07955			1756.4	0.10863	1756.4	0.09613	1756.4	0.08836
	1.01564	0.41583	1.01564	0.50879	1.01534	1.47267			28.78	0.11144	28.78	0.06422	28.78	0.10038			1760.34	0.10297	1760.34	0.08718	1760.34	0.09049
	1.01718	0.41344	1.01687	0.54866	1.01687	1.50457			28.8	0.08159	28.8	0.0711	28.8	0.07008			1764.28	0.1104	1764.28	0.10805	1764.28	0.07861
	1.0184	0.45311	1.0181	0.558	1.0184	1.53496			28.82	0.07662	28.82	0.07454	28.82	0.08712			1768.22	0.10191	1768.22	0.08569	1768.22	0.0847
	1.01994	0.45774	1.01994	0.54301	1.01932	1.51895			28.84	0.0806	28.84	0.06422	28.84	0.09659			1772.16	0.09979	1772.16	0.09091	1772.16	0.08897
	1.02116	0.45079	1.02116	0.53087	1.02116	1.51322			28.86	0.09453	28.86	0.06193	28.86	0.05682			1776.1	0.10333	1776.1	0.0842	1776.1	0.0841
	1.0227	0.43825	1.0227	0.54137	1.02239	1.53101			28.88	0.07861	28.88	0.06651	28.88	0.07386			1780.03	0.0966	1780.03	0.1073	1780.03	0.08288
	1.02423	0.42673	1.02362	0.59576	1.02392	1.58158			28.9	0.08856	28.9	0.0883	28.9	0.05492			1783.96	0.1051	1783.96	0.09911	1783.96	0.08379
	1.02546	0.44466	1.02546	0.57313	1.02454	1.57763			28.92	0.08159	28.92	0.07569	28.92	0.10227			1787.89	0.1051	1787.89	0.0924	1787.89	0.08135
	1.02638	0.47546	1.02638	0.55466	1.02668	1.58131			28.94	0.09254	28.94	0.09404	28.94	0.06629			1791.82	0.10863	1791.82	0.1006	1791.82	0.08745
	1.02791	0.46449	1.02822	0.5869	1.02791	1.58867			28.96	0.10149	28.96	0.07225	28.96	0.07197			1795.75	0.09802	1795.75	0.09538	1795.75	0.08196
	1.02944	0.4527	1.02944	0.5612	1.02975	1.60401			28.98	0.08557	28.98	0.07225	28.98	0.10985			1799.67	0.10333	1799.67	0.09538	1799.67	0.078
	1.03128	0.4268	1.03098	0.60496	1.03067	1.62261			29	0.09254	29	0.08716	29	0.06061			1803.59	0.09625	1803.59	0.09314	1803.59	0.07922
	1.0322	0.45072	1.0322	0.62193	1.0322	1.63297			29.02	0.09552	29.02	0.07683	29.02	0.06439			1807.51	0.1012	1807.51	0.09091	1807.51	0.07861
	1.03343	0.48773	1.03374	0.61948	1.03312	1.65478			29.04	0.08159	29.04	0.06193	29.04	0.05303			1811.43	0.09908	1811.43	0.08942	1811.43	0.07617
	1.03527	0.48098	1.03527	0.60762	1.03496	1.67421			29.06	0.0806	29.06	0.08257	29.06	0.07197			1815.35	0.09094	1815.35	0.09091	1815.35	0.08074
	1.0368	0.45842	1.0365	0.59528	1.03619	1.65826			29.08	0.08756	29.08	0.07798	29.08	0.07008			1819.26	0.09731	1819.26	0.08718	1819.26	0.08562
	1.03803	0.44786	1.03834	0.65233	1.03772	1.66651			29.1	0.08756	29.1	0.08028	29.1	0.08901			1823.18	0.11288	1823.18	0.09389	1823.18	0.08806
	1.03987	0.4606	1.03926	0.67128	1.03957	1.70065			29.12	0.0806	29.12	0.06422	29.12	0.09848			1827.09	0.10191	1827.09	0.09091	1827.09	0.08531
	1.04079	0.48616	1.0411	0.65226	1.04018	1.73562			29.14	0.07761	29.14	0.07683	29.14	0.04735			1831	0.1051	1831	0.09165	1831	0.08196
	1.04202	0.48732	1.04202	0.62629	1.04202	1.71626			29.16	0.09453	29.16	0.07225	29.16	0.05492			1834.9	0.09483	1834.9	0.09314	1834.9	0.08836
	1.04294	0.48705	1.04417	0.63297	1.04325	1.71231			29.18	0.09055	29.18	0.08028	29.18	0.06629			1838.81	0.09943	1838.81	0.0924	1838.81	0.07831
	1.04509	0.47219	1.04478	0.69691	1.04539	1.7532			29.2	0.0796	29.2	0.09518	29.2	0.05682			1842.71	0.09342	1842.71	0.08644	1842.71	0.07861
	1.04662	0.46285	1.04631	0.68845	1.04662	1.74836			29.22	0.06766	29.22	0.05849	29.22	0.07197			1846.61	0.09802	1846.61	0.0924	1846.61	0.07983
	1.04785	0.48582	1.04815	0.67666	1.04754	1.79171			29.24	0.08159	29.24	0.04817	29.24	0.09091			1850.51	0.10828	1850.51	0.08122	1850.51	0.07892
	1.04938	0.51186	1.04938	0.6738	1.04938	1.80337			29.26	0.08458	29.26	0.06995	29.26	0.11553			1854.41	0.10014	1854.41	0.08495	1854.41	0.07617
	1.0503	0.50743	1.0503	0.68804	1.0503	1.77004			29.28	0.07861	29.28	0.06651	29.28	0.08712			1858.3	0.10403	1858.3	0.1006	1858.3	0.08044
	1.05245	0.48323	1.05214	0.70638	1.05214	1.81359			29.3	0.07861	29.3	0.09289	29.3	0.07955			1862.19	0.10226	1862.19	0.08718	1862.19	0.07922
	1.05367	0.47301	1.05337	0.71074	1.05337	1.81311			29.32	0.07264	29.32	0.06651	29.32	0.08144			1866.09	0.10757	1866.09	0.09538	1866.09	0.07617
	1.0549	0.51009	1.0549	0.73098	1.0549	1.84644			29.34	0.06965	29.34	0.06651	29.34	0.07955			1869.97	0.10297	1869.97	0.09389	1869.97	0.07465
	1.05643	0.52181	1.05643	0.7209	1.05582	1.87554			29.36	0.07065	29.36	0.10436	29.36	0.07197			1873.86	0.10014	1873.86	0.09985	1873.86	0.07892
	1.05735	0.51765	1.05766	0.72553	1.05766	1.84555			29.38	0.07463	29.38	0.07683	29.38	0.0928			1877.75	0.10297	1877.75	0.09463	1877.75	0.08074
	1.05889	0.50341	1.05919	0.73909	1.05889	1.87418			29.4	0.06567	29.4	0.06307	29.4	0.05114			1881.63	0.09943	1881.63	0.09613	1881.63	0.0713
	1.05981	0.49898	1.06073	0.76949	1.06011	1.85919			29.42	0.09254	29.42	0.09518	29.42	0.08712			1885.51	0.09483	1885.51	0.08569	1885.51	0.07861
	1.06195	0.49339	1.06165	0.7669	1.06165	1.90546			29.44	0.11542	29.44	0.09862	29.44	0.08333			1889.39	0.10191	1889.39	0.09389	1889.39	0.078
	1.06318	0.5289	1.06318	0.74271	1.06318	1.93027			29.46	0.07761	29.46	0.07913	29.46	0.07765			1893.27	0.09873	1893.27	0.09836	1893.27	0.07892
	1.06472	0.54832	1.06472	0.77644	1.06441	1.93361			29.48	0.0796	29.48	0.08028	29.48	0.09848			1897.15	0.1005	1897.15	0.09016	1897.15	0.07709
	1.06564	0.52317	1.06594	0.78544	1.06564	1.94097			29.5	0.08259	29.5	0.07339	29.5	0.08523			1901.02	0.10156	1901.02	0.09091	1901.02	0.07922
	1.06717	0.5015	1.06778	0.81229	1.06778	1.92618			29.52	0.09254	29.52	0.08601	29.52	0.06818			1904.89	0.09766	1904.89	0.09091	1904.89	0.07831
	1.0687	0.50313	1.06901	0.81005	1.0684	1.96272			29.54	0.06468	29.54	0.07913	29.54	0.08523			1908.76	0.10545	1908.76	0.07973	1908.76	0.08349
	1.06993	0.54212	1.07054	0.79505	1.06993	1.97982			29.56	0.07662	29.56	0.08486	29.56	0.08523			1912.63	0.1012	1912.63	0.09016	1912.63	0.078
	1.07146	0.55786	1.07208	0.79232	1.07146	1.99973			29.58	0.07562	29.58	0.06078	29.58	0.07955			1916.5	0.10262	1916.5	0.10134	1916.5	0.08562
	1.073	0.54348	1.073	0.80146	1.07269	2.02338			29.6	0.06368	29.6	0.09174	29.6	0.07576			1920.36	0.10651	1920.36	0.10656	1920.36	0.08135
	1.07422	0.53319	1.07392	0.86948	1.07422	1.98814			29.62	0.0796	29.62	0.09289	29.62	0.10795			1924.22	0.09837	1924.22	0.09165	1924.22	0.07952
	1.07606	0.51649	1.07606	0.85701	1.07514	2.03653			29.64	0.08657	29.64	0.08601	29.64	0.07955			1928.08	0.10722	1928.08	0.10805	1928.08	0.07983
	1.07698	0.54928	1.07698	0.8354	1.07698	2.03244			29.66	0.07662	29.66	0.08945	29.66	0.0625			1931.94	0.10156	1931.94	0.09613	1931.94	0.08653
	1.07852	0.55902	1.07821	0.85769	1.07821	2.06175			29.68	0.07463	29.68	0.07454	29.68	0.0625			1935.8	0.10439	1935.8	0.08793	1935.8	0.07952
	1.07974	0.56754	1.07974	0.85033	1.08005	2.08629			29.7	0.07861	29.7	0.10092	29.7	0.06818			1939.65	0.11182	1939.65	0.09911	1939.65	0.08288
	1.08128	0.55773	1.08066	0.89463	1.08128	2.07197			29.72	0.06965	29.72	0.08945	29.72	0.07765			1943.51	0.10403	1943.51	0.09911	1943.51	0.08166
	1.08281	0.51711	1.08281	0.87466	1.08281	2.07606			29.74	0.06766	29.74	0.0883	29.74	0.10417			1947.36	0.10545	1947.36	0.10358	1947.36	0.07831
	1.08404	0.54989	1.08434	0.88836	1.08373	2.11968			29.76	0.09652	29.76	0.0711	29.76	0.07197			1951.21	0.11146	1951.21	0.09538	1951.21	0.08257
	1.08588	0.5792	1.08557	0.91201	1.08526	2.09174			29.78	0.08557	29.78	0.0711	29.78	0.06061			1955.05	0.10616	1955.05	0.09836	1955.05	0.0841
	1.0868	0.59303	1.08649	0.88877	1.0871	2.1708			29.8	0.08458	29.8	0.08945	29.8	0.07955			1958.9	0.10439	1958.9	0.11326	1958.9	0.08074
	1.08864	0.56734	1.08833	0.93423	1.08802	2.14899			29.82	0.07463	29.82	0.06193	29.82	0.09091			1962.74	0.10722	1962.74	0.09911	1962.74	0.08044
	1.08986	0.53974	1.08986	0.95508	1.08956	2.14899			29.84	0.07264	29.84	0.09748	29.84	0.06629			1966.58	0.10262	1966.58	0.11103	1966.58	0.08501
	1.09109	0.56768	1.09109	0.92659	1.09079	2.17216			29.86	0.06766	29.86	0.07913	29.86	0.06439			1970.42	0.10863	1970.42	0.10879	1970.42	0.09049
	1.09293	0.57968	1.09232	0.92843	1.09232	2.16671			29.88	0.08955	29.88	0.06537	29.88	0.0928			1974.26	0.10474	1974.26	0.09314	1974.26	0.08196
	1.09416	0.6115	1.09385	0.92659	1.09355	2.21169			29.9	0.08259	29.9	0.10092	29.9	0.07576			1978.1	0.11465	1978.1	0.10209	1978.1	0.07617
	1.09569	0.59228	1.09477	0.99475	1.09477	2.22805			29.92	0.08756	29.92	0.08601	29.92	0.0625			1981.93	0.09766	1981.93	0.1006	1981.93	0.08044
	1.09692	0.56754	1.09661	1.00845	1.096	2.20897			29.94	0.08955	29.94	0.07225	29.94	0.05871			1985.76	0.10545	1985.76	0.10358	1985.76	0.08531
	1.09845	0.57402	1.09784	0.96422	1.09845	2.23623			29.96	0.08259	29.96	0.07569	29.96	0.08523			1989.59	0.1143	1989.59	0.09389	1989.59	0.08958
	1.09968	0.58363	1.09937	0.97103	1.09968	2.21374			29.98	0.08557	29.98	0.0906	29.98	0.10038			1993.42	0.10686	1993.42	0.10432	1993.42	0.07861
	1.10091	0.62916	1.1006	0.99734	1.1006	2.28667			30	0.09751	30	0.08486	30	0.0625			1997.25	0.09554	1997.25	0.09091	1997.25	0.07374
	1.10213	0.62268	1.10275	1.01561	1.10213	2.29962			30.02	0.08159	30.02	0.07798	30.02	0.08712			2001.07	0.09802	2001.07	0.09389	2001.07	0.07861
	1.10367	0.59467	1.10367	1.0368	1.10397	2.27849			30.04	0.10149	30.04	0.05849	30.04	0.06061			2004.9	0.10403	2004.9	0.09016	2004.9	0.0777
	1.1052	0.58117	1.10459	1.03585	1.1052	2.30166			30.06	0.08259	30.06	0.07798	30.06	0.07955			2008.72	0.10474	2008.72	0.10656	2008.72	0.07922
	1.10643	0.60653	1.10673	1.03933	1.10643	2.30098			30.08	0.08458	30.08	0.08257	30.08	0.0928			2012.54	0.1051	2012.54	0.09985	2012.54	0.08044
	1.10796	0.63543	1.10796	1.02242	1.10765	2.32006			30.1	0.08756	30.1	0.09404	30.1	0.05303			2016.35	0.09837	2016.35	0.09613	2016.35	0.07434
	1.10857	0.64013	1.10949	1.04921	1.10888	2.37118			30.12	0.07761	30.12	0.09518	30.12	0.07765			2020.17	0.11465	2020.17	0.09314	2020.17	0.07861
	1.11072	0.62214	1.11041	1.11955	1.11011	2.35073			30.14	0.07463	30.14	0.08142	30.14	0.10417			2023.98	0.10368	2023.98	0.10581	2023.98	0.07252
	1.11225	0.60189	1.11225	1.0809	1.11195	2.37254			30.16	0.07761	30.16	0.08257	30.16	0.11174			2027.79	0.09802	2027.79	0.08867	2027.79	0.078
	1.11379	0.60953	1.11348	1.06325	1.11317	2.37323			30.18	0.05672	30.18	0.08372	30.18	0.0928			2031.6	0.09696	2031.6	0.10134	2031.6	0.08227
	1.11501	0.64701	1.11501	1.07409	1.11471	2.37118			30.2	0.05572	30.2	0.06078	30.2	0.07008			2035.41	0.10226	2035.41	0.09016	2035.41	0.07587
	1.11593	0.64565	1.11655	1.09692	1.11593	2.43525			30.22	0.09751	30.22	0.07569	30.22	0.06439			2039.22	0.09448	2039.22	0.08495	2039.22	0.07374
	1.11778	0.65915	1.11778	1.15962	1.11808	2.41616			30.24	0.08458	30.24	0.08945	30.24	0.08523			2043.02	0.09625	2043.02	0.09314	2043.02	0.08013
	1.1187	0.63263	1.119	1.11709	1.119	2.45501			30.26	0.0796	30.26	0.06193	30.26	0.08333			2046.82	0.09377	2046.82	0.09016	2046.82	0.07099
	1.12023	0.61539	1.12054	1.11886	1.12054	2.44888			30.28	0.07562	30.28	0.08486	30.28	0.07008			2050.62	0.09271	2050.62	0.09463	2050.62	0.07069
	1.12207	0.64756	1.12238	1.13652	1.12146	2.43116			30.3	0.0806	30.3	0.07454	30.3	0.06061			2054.42	0.09625	2054.42	0.09016	2054.42	0.07343
	1.1236	0.66807	1.1233	1.13461	1.1233	2.49046			30.32	0.09652	30.32	0.08257	30.32	0.0928			2058.22	0.09908	2058.22	0.09091	2058.22	0.0716
	1.12452	0.68225	1.12422	1.19254	1.12452	2.49455			30.34	0.0806	30.34	0.0883	30.34	0.09091			2062.01	0.10333	2062.01	0.09314	2062.01	0.07191
	1.12636	0.6526	1.12544	1.1783	1.12575	2.51158			30.36	0.07264	30.36	0.07683	30.36	0.07576			2065.8	0.09766	2065.8	0.09091	2065.8	0.07099
	1.1279	0.6325	1.12759	1.18627	1.12759	2.5075			30.38	0.09055	30.38	0.0906	30.38	0.05682			2069.6	0.10439	2069.6	0.09314	2069.6	0.07434
	1.12912	0.65635	1.12912	1.16303	1.12882	2.5075			30.4	0.08657	30.4	0.06651	30.4	0.09091			2073.38	0.09943	2073.38	0.10358	2073.38	0.07892
	1.13035	0.69397	1.13035	1.17421	1.13066	2.53953			30.42	0.04677	30.42	0.09633	30.42	0.04545			2077.17	0.10226	2077.17	0.09389	2077.17	0.07069
	1.13188	0.69316	1.13127	1.23705	1.13158	2.53476			30.44	0.08756	30.44	0.07339	30.44	0.10227			2080.96	0.09696	2080.96	0.08942	2080.96	0.07495
	1.13342	0.68075	1.13311	1.24795	1.1325	2.58588			30.46	0.09154	30.46	0.08028	30.46	0.0928			2084.74	0.09059	2084.74	0.0842	2084.74	0.078
	1.13464	0.66112	1.13464	1.23235	1.13434	2.62064			30.48	0.07363	30.48	0.06193	30.48	0.05114			2088.52	0.10616	2088.52	0.09314	2088.52	0.07892
	1.13587	0.66317	1.13587	1.23391	1.13556	2.56611			30.5	0.08557	30.5	0.09518	30.5	0.07955			2092.3	0.0959	2092.3	0.08644	2092.3	0.07313
	1.1374	0.68539	1.1371	1.23391	1.1371	2.6145			30.52	0.08159	30.52	0.07913	30.52	0.0947			2096.08	0.10439	2096.08	0.08495	2096.08	0.07465
	1.13863	0.71981	1.13894	1.27672	1.13863	2.60019			30.54	0.05572	30.54	0.08601	30.54	0.07955			2099.86	0.1012	2099.86	0.08867	2099.86	0.0716
	1.13986	0.70849	1.14016	1.28524	1.13955	2.62677			30.56	0.08458	30.56	0.09174	30.56	0.07386			2103.63	0.09943	2103.63	0.09836	2103.63	0.07465
	1.14108	0.69343	1.14139	1.28844	1.14139	2.69152			30.58	0.10746	30.58	0.07225	30.58	0.07955			2107.4	0.10297	2107.4	0.10358	2107.4	0.07587
	1.14262	0.66705	1.14323	1.29219	1.14293	2.64176			30.6	0.08458	30.6	0.06881	30.6	0.07576			2111.17	0.09731	2111.17	0.08718	2111.17	0.0777
	1.14446	0.70631	1.14415	1.28094	1.14385	2.67993			30.62	0.07463	30.62	0.08372	30.62	0.10985			2114.94	0.10014	2114.94	0.09389	2114.94	0.08288
	1.14599	0.7348	1.14569	1.32218	1.14569	2.68675			30.64	0.08955	30.64	0.08945	30.64	0.08523			2118.71	0.10686	2118.71	0.09687	2118.71	0.07617
	1.14722	0.73153	1.14722	1.34276	1.14661	2.68607			30.66	0.07065	30.66	0.06193	30.66	0.07955			2122.47	0.0966	2122.47	0.09314	2122.47	0.07831
	1.14845	0.71749	1.14875	1.33056	1.14783	2.73787			30.68	0.07363	30.68	0.07683	30.68	0.06818			2126.24	0.09766	2126.24	0.10209	2126.24	0.07526
	1.14998	0.68907	1.15029	1.32995	1.14998	2.73105			30.7	0.06169	30.7	0.06307	30.7	0.07955			2130	0.09979	2130	0.10432	2130	0.07587
	1.15151	0.71742	1.1509	1.31018	1.1509	2.74673			30.72	0.07761	30.72	0.07798	30.72	0.05682			2133.76	0.10757	2133.76	0.09613	2133.76	0.07526
	1.15274	0.75511	1.15274	1.38093	1.15274	2.75968			30.74	0.07363	30.74	0.06881	30.74	0.08901			2137.52	0.10474	2137.52	0.08122	2137.52	0.07252
	1.15397	0.76043	1.15366	1.39374	1.15427	2.72696			30.76	0.08458	30.76	0.08486	30.76	0.09848			2141.27	0.10403	2141.27	0.09165	2141.27	0.07495
	1.15519	0.74973	1.15519	1.36437	1.15489	2.79307			30.78	0.09652	30.78	0.06995	30.78	0.09091			2145.03	0.0959	2145.03	0.10954	2145.03	0.07709
	1.15703	0.71544	1.15673	1.3827	1.15673	2.8326			30.8	0.0796	30.8	0.06651	30.8	0.08901			2148.78	0.10403	2148.78	0.09091	2148.78	0.07252
	1.15795	0.72458	1.15795	1.38331	1.15826	2.80057			30.82	0.06269	30.82	0.07454	30.82	0.06818			2152.53	0.0966	2152.53	0.09613	2152.53	0.07434
	1.15979	0.76411	1.1601	1.42325	1.15949	2.82306			30.84	0.07662	30.84	0.08372	30.84	0.08144			2156.28	0.09979	2156.28	0.1006	2156.28	0.07922
	1.16255	0.77249	1.16255	1.42114	1.16255	2.8551			30.86	0.08458	30.86	0.08601	30.86	0.07765			2160.02	0.10226	2160.02	0.10134	2160.02	0.07861
	1.16409	0.74789	1.16347	1.4253	1.16347	2.87622			30.88	0.07662	30.88	0.09174	30.88	0.0928			2163.77	0.0959	2163.77	0.09314	2163.77	0.0713
	1.1647	0.74243	1.16562	1.41548	1.16531	2.87759			30.9	0.08756	30.9	0.06078	30.9	0.07576			2167.51	0.0966	2167.51	0.09538	2167.51	0.07556
	1.16654	0.76956	1.16685	1.45726	1.16685	2.9178			30.92	0.07164	30.92	0.07225	30.92	0.0947			2171.25	0.10333	2171.25	0.08793	2171.25	0.06795
	1.16808	0.79417	1.16808	1.49189	1.16777	2.88168			30.94	0.09552	30.94	0.07339	30.94	0.08712			2174.99	0.10403	2174.99	0.08197	2174.99	0.07252
	1.16961	0.80834	1.1693	1.48337	1.1693	2.91985			30.96	0.08259	30.96	0.06995	30.96	0.08712			2178.73	0.10828	2178.73	0.08495	2178.73	0.07587
	1.17114	0.76915	1.17114	1.47914	1.17084	2.93348			30.98	0.07662	30.98	0.05046	30.98	0.0947			2182.47	0.10439	2182.47	0.09463	2182.47	0.07038
	1.17237	0.7622	1.17206	1.46865	1.17176	2.9512			31	0.0806	31	0.06881	31	0.07386			2186.2	0.10014	2186.2	0.08569	2186.2	0.07313
	1.1736	0.7789	1.1736	1.52004	1.1739	3.00709			31.02	0.07662	31.02	0.07339	31.02	0.06629			2189.93	0.10156	2189.93	0.08718	2189.93	0.06764
	1.17482	0.81298	1.17513	1.55037	1.17482	2.9512			31.04	0.06766	31.04	0.08257	31.04	0.05492			2193.66	0.09766	2193.66	0.08271	2193.66	0.06977
	1.17666	0.82306	1.17636	1.51233	1.17636	2.96142			31.06	0.07164	31.06	0.07339	31.06	0.06629			2197.39	0.0874	2197.39	0.1006	2197.39	0.06642
	1.17789	0.80923	1.1785	1.53156	1.17758	3.01731			31.08	0.06866	31.08	0.08486	31.08	0.08144			2201.12	0.10262	2201.12	0.08644	2201.12	0.06825
	1.17912	0.79096	1.17912	1.53973	1.17942	3.03094			31.1	0.08756	31.1	0.06651	31.1	0.07197			2204.84	0.09943	2204.84	0.09016	2204.84	0.0716
	1.18096	0.78435	1.18065	1.55309	1.18034	3.06161			31.12	0.08657	31.12	0.04472	31.12	0.06818			2208.56	0.09802	2208.56	0.0924	2208.56	0.07008
	1.18218	0.82586	1.18157	1.58376	1.18188	3.02821			31.14	0.0806	31.14	0.08142	31.14	0.0625			2212.29	0.09943	2212.29	0.0924	2212.29	0.06703
	1.18341	0.84665	1.18372	1.57313	1.18341	3.06025			31.16	0.09652	31.16	0.06537	31.16	0.07008			2216.01	0.09625	2216.01	0.07973	2216.01	0.06856
	1.18494	0.83819	1.18464	1.60503	1.18402	3.06638			31.18	0.07463	31.18	0.09174	31.18	0.05492			2219.72	0.09837	2219.72	0.09389	2219.72	0.06642
	1.18648	0.81659	1.18586	1.56618	1.18617	3.08478			31.2	0.07065	31.2	0.06766	31.2	0.07197			2223.44	0.09908	2223.44	0.09389	2223.44	0.0713
	1.1874	0.80752	1.1877	1.58226	1.1874	3.12363			31.22	0.09055	31.22	0.08028	31.22	0.06629			2227.15	0.092	2227.15	0.09762	2227.15	0.07069
	1.18893	0.83036	1.18924	1.65219	1.18862	3.12295			31.24	0.07562	31.24	0.06078	31.24	0.07386			2230.86	0.09766	2230.86	0.08867	2230.86	0.0713
	1.19077	0.86471	1.19046	1.62398	1.19046	3.13113			31.26	0.08955	31.26	0.07339	31.26	0.08144			2234.57	0.09554	2234.57	0.08942	2234.57	0.06551
	1.192	0.85755	1.19169	1.61743	1.19169	3.12909			31.28	0.08358	31.28	0.07913	31.28	0.05682			2238.28	0.09483	2238.28	0.08942	2238.28	0.06673
	1.19322	0.85251	1.19322	1.60176	1.19322	3.12909			31.3	0.06766	31.3	0.10092	31.3	0.07008			2241.99	0.092	2241.99	0.07973	2241.99	0.06917
	1.19445	0.83049	1.19476	1.64449	1.19445	3.17475			31.32	0.1005	31.32	0.07798	31.32	0.07955			2245.7	0.09023	2245.7	0.09389	2245.7	0.07252
	1.19599	0.84944	1.19629	1.674	1.19599	3.22791			31.34	0.08358	31.34	0.07339	31.34	0.07197			2249.4	0.09519	2249.4	0.08495	2249.4	0.06459
	1.19752	0.87868	1.19752	1.65315	1.19691	3.19861			31.36	0.08856	31.36	0.07454	31.36	0.0625			2253.1	0.09236	2253.1	0.08569	2253.1	0.06856
	1.19905	0.88986	1.19905	1.69268	1.19875	3.20133			31.38	0.09154	31.38	0.07225	31.38	0.10227			2256.8	0.092	2256.8	0.0924	2256.8	0.06338
	1.20059	0.89081	1.20028	1.6676	1.19997	3.20065			31.4	0.0806	31.4	0.08028	31.4	0.04735			2260.5	0.09094	2260.5	0.0842	2260.5	0.06795
	1.20212	0.86328	1.2012	1.66835	1.2012	3.24495			31.42	0.09055	31.42	0.08142	31.42	0.07197			2264.19	0.10191	2264.19	0.09463	2264.19	0.06795
	1.20304	0.84753	1.20304	1.70515	1.20273	3.27153			31.44	0.08358	31.44	0.07913	31.44	0.06061			2267.89	0.08988	2267.89	0.0775	2267.89	0.06581
	1.20488	0.90233	1.20488	1.72785	1.20427	3.2804			31.46	0.0806	31.46	0.08716	31.46	0.08901			2271.58	0.09908	2271.58	0.08942	2271.58	0.07069
	1.2058	0.9056	1.20611	1.71381	1.2058	3.25927			31.48	0.1005	31.48	0.08257	31.48	0.07197			2275.27	0.08988	2275.27	0.08793	2275.27	0.0652
	1.20795	0.91937	1.20733	1.72124	1.20733	3.31516			31.5	0.07463	31.5	0.06193	31.5	0.08333			2278.96	0.08669	2278.96	0.08495	2278.96	0.06581
	1.20825	0.88999	1.20795	1.72839	1.20856	3.28312			31.52	0.08856	31.52	0.06995	31.52	0.09848			2282.65	0.08953	2282.65	0.08569	2282.65	0.06216
	1.21009	0.86512	1.21009	1.73998	1.21009	3.33424			31.54	0.06766	31.54	0.07339	31.54	0.09659			2286.33	0.09625	2286.33	0.08495	2286.33	0.07008
	1.21132	0.91058	1.21132	1.74305	1.21132	3.32879			31.56	0.07861	31.56	0.07339	31.56	0.08712			2290.01	0.0913	2290.01	0.09538	2290.01	0.06581
	1.21285	0.93416	1.21285	1.76561	1.21285	3.36764			31.58	0.07761	31.58	0.06881	31.58	0.09848			2293.7	0.0959	2293.7	0.08495	2293.7	0.06338
	1.21469	0.94077	1.21408	1.7729	1.21439	3.38195			31.6	0.06169	31.6	0.06995	31.6	0.10038			2297.38	0.08882	2297.38	0.07973	2297.38	0.06673
	1.21623	0.91071	1.21592	1.76622	1.21592	3.35469			31.62	0.07761	31.62	0.08945	31.62	0.08523			2301.05	0.0959	2301.05	0.08644	2301.05	0.06277
	1.21715	0.89926	1.21653	1.79396	1.21715	3.36218			31.64	0.07264	31.64	0.08028	31.64	0.08901			2304.73	0.09094	2304.73	0.08495	2304.73	0.06917
	1.21868	0.91221	1.21807	1.81904	1.21868	3.42216			31.66	0.0806	31.66	0.09518	31.66	0.10227			2308.41	0.09448	2308.41	0.08495	2308.41	0.0652
	1.21991	0.93818	1.2196	1.7926	1.21991	3.42284			31.68	0.07761	31.68	0.0711	31.68	0.0625			2312.08	0.09554	2312.08	0.08346	2312.08	0.06673
	1.22144	0.97362	1.22175	1.80541	1.22144	3.43511			31.7	0.06667	31.7	0.08257	31.7	0.0928			2315.75	0.09165	2315.75	0.09836	2315.75	0.06703
	1.22236	0.94731	1.22206	1.80084	1.22298	3.39967			31.72	0.05572	31.72	0.08142	31.72	0.0625			2319.42	0.09094	2319.42	0.09016	2319.42	0.05911
	1.2242	0.91991	1.2242	1.83022	1.2239	3.43716			31.74	0.09851	31.74	0.08601	31.74	0.09091			2323.09	0.09165	2323.09	0.09091	2323.09	0.06673
	1.22574	0.92898	1.22543	1.86368	1.22543	3.50122			31.76	0.06468	31.76	0.07339	31.76	0.07765			2326.75	0.0913	2326.75	0.08495	2326.75	0.06642
	1.22696	0.95542	1.22696	1.83001	1.22666	3.4835			31.78	0.07662	31.78	0.06193	31.78	0.0625			2330.42	0.09306	2330.42	0.09314	2330.42	0.06795
	1.22788	0.99196	1.22819	1.85707	1.22788	3.491			31.8	0.08756	31.8	0.06422	31.8	0.07008			2334.08	0.08669	2334.08	0.07899	2334.08	0.06307
	1.22972	0.97928	1.22942	1.83833	1.22911	3.49236			31.82	0.09055	31.82	0.07569	31.82	0.05492			2337.74	0.09483	2337.74	0.08793	2337.74	0.0649
	1.23126	0.9484	1.23095	1.86955	1.23126	3.51486			31.84	0.06567	31.84	0.08257	31.84	0.07955			2341.4	0.09448	2341.4	0.09985	2341.4	0.06399
	1.23218	0.94772	1.23248	1.90846	1.23187	3.51008			31.86	0.06468	31.86	0.05963	31.86	0.08144			2345.05	0.09554	2345.05	0.09463	2345.05	0.06551
	1.23371	0.96674	1.23371	1.88631	1.23371	3.51758			31.88	0.08557	31.88	0.06995	31.88	0.07197			2348.71	0.09837	2348.71	0.0924	2348.71	0.07221
	1.23524	1.01349	1.23524	1.88788	1.23494	3.57892			31.9	0.08557	31.9	0.0711	31.9	0.04924			2352.36	0.08846	2352.36	0.08644	2352.36	0.06917
	1.23678	1.00293	1.23647	1.86103	1.23647	3.57551			31.92	0.06567	31.92	0.06078	31.92	0.06061			2356.01	0.09413	2356.01	0.08346	2356.01	0.06551
	1.23831	0.98487	1.2377	1.90751	1.2377	3.57143			31.94	0.07164	31.94	0.0906	31.94	0.08901			2359.66	0.09625	2359.66	0.09091	2359.66	0.06338
	1.23923	0.97212	1.23954	1.94997	1.23892	3.54825			31.96	0.07861	31.96	0.08028	31.96	0.04545			2363.31	0.09165	2363.31	0.08495	2363.31	0.06338
	1.24076	0.98241	1.24046	1.92523	1.24107	3.57143			31.98	0.08557	31.98	0.0711	31.98	0.04545			2366.96	0.0913	2366.96	0.09985	2366.96	0.06307
	1.2423	1.02808	1.2426	1.90996	1.2423	3.64708			32	0.08159	32	0.07454	32	0.07008			2370.6	0.09342	2370.6	0.08197	2370.6	0.06246
	1.24352	1.02965	1.24352	1.90949	1.24352	3.62663			32.02	0.07562	32.02	0.07454	32.02	0.07386			2374.24	0.09342	2374.24	0.09911	2374.24	0.07069
	1.24506	1.02413	1.24506	1.94131	1.24475	3.61982			32.04	0.09751	32.04	0.05734	32.04	0.07576			2377.88	0.08776	2377.88	0.09389	2377.88	0.0652
	1.24629	0.99639	1.24629	1.9835	1.24659	3.64026			32.06	0.07761	32.06	0.06651	32.06	0.06439			2381.52	0.09023	2381.52	0.08122	2381.52	0.06185
	1.24782	0.99673	1.24813	1.94922	1.24813	3.63209			32.08	0.07463	32.08	0.07569	32.08	0.06629			2385.16	0.0913	2385.16	0.09389	2385.16	0.06185
	1.24935	1.0475	1.24935	1.97785	1.24843	3.67025			32.1	0.06866	32.1	0.05963	32.1	0.09659			2388.8	0.09377	2388.8	0.09091	2388.8	0.06307
	1.25027	1.0471	1.25027	1.9467	1.25058	3.68593			32.12	0.07761	32.12	0.06193	32.12	0.03977			2392.43	0.09519	2392.43	0.08793	2392.43	0.07099
	1.25211	1.061	1.25242	1.9604	1.25211	3.67775			32.14	0.07562	32.14	0.08142	32.14	0.07008			2396.06	0.09413	2396.06	0.08271	2396.06	0.06581
	1.25303	1.02985	1.25365	2.01595	1.25334	3.70365			32.16	0.08358	32.16	0.05849	32.16	0.08712			2399.69	0.09413	2399.69	0.09613	2399.69	0.06734
	1.25487	1.00293	1.25549	1.99973	1.25487	3.69206			32.18	0.05672	32.18	0.07798	32.18	0.07386			2403.32	0.09625	2403.32	0.10283	2403.32	0.06612
	1.25579	1.05432	1.2561	2.00518	1.2561	3.69683			32.2	0.06567	32.2	0.07798	32.2	0.07765			2406.95	0.09306	2406.95	0.10283	2406.95	0.06368
	1.25794	1.07279	1.25763	1.9711	1.25763	3.73159			32.22	0.0607	32.22	0.06422	32.22	0.04167			2410.57	0.09696	2410.57	0.09016	2410.57	0.06368
	1.25886	1.08554	1.25886	2.00041	1.25886	3.74318			32.24	0.08856	32.24	0.0711	32.24	0.0947			2414.2	0.09873	2414.2	0.09836	2414.2	0.06734
	1.26039	1.06005	1.25978	2.04744	1.26039	3.77044			32.26	0.07164	32.26	0.07225	32.26	0.0947			2417.82	0.09908	2417.82	0.09016	2417.82	0.06856
	1.26162	1.03421	1.26131	2.02699	1.26193	3.73841			32.28	0.07662	32.28	0.0711	32.28	0.0625			2421.44	0.09802	2421.44	0.11252	2421.44	0.07008
	1.26285	1.05405	1.26315	2.03176	1.26346	3.73773			32.3	0.0796	32.3	0.07339	32.3	0.06439			2425.06	0.10085	2425.06	0.10656	2425.06	0.07008
	1.26469	1.08417	1.26469	2.02222	1.26469	3.75954			32.32	0.07463	32.32	0.08028	32.32	0.0625			2428.67	0.09696	2428.67	0.11401	2428.67	0.06581
	1.26622	1.11484	1.26622	2.03585	1.26591	3.80043			32.34	0.05672	32.34	0.05275	32.34	0.09848			2432.29	0.11005	2432.29	0.12891	2432.29	0.07495
	1.26714	1.07497	1.26745	2.06107	1.26745	3.81611			32.36	0.08955	32.36	0.07339	32.36	0.07955			2435.9	0.11394	2435.9	0.1386	2435.9	0.08257
	1.26837	1.06386	1.26898	2.07265	1.26898	3.78953			32.38	0.08259	32.38	0.06307	32.38	0.0625			2439.51	0.1143	2439.51	0.15201	2439.51	0.0844
	1.27021	1.07306	1.27021	2.08629	1.27051	3.79157			32.4	0.07662	32.4	0.06307	32.4	0.05871			2443.12	0.10757	2443.12	0.14158	2443.12	0.08257
	1.27174	1.10094	1.27174	2.05221	1.27113	3.82838			32.42	0.05373	32.42	0.04472	32.42	0.06818			2446.73	0.1104	2446.73	0.1386	2446.73	0.08044
	1.27328	1.12882	1.27328	2.05084	1.27297	3.81202			32.44	0.08955	32.44	0.07339	32.44	0.07386			2450.34	0.10333	2450.34	0.13189	2450.34	0.07434
	1.2742	1.11041	1.2745	2.09583	1.2742	3.86723			32.46	0.07861	32.46	0.07225	32.46	0.07386			2453.94	0.10439	2453.94	0.11326	2453.94	0.07252
	1.27604	1.10223	1.27512	2.09992	1.27573	3.86246			32.48	0.0597	32.48	0.04931	32.48	0.04735			2457.54	0.10226	2457.54	0.10656	2457.54	0.07282
	1.27696	1.0777	1.27665	2.0931	1.27665	3.83996			32.5	0.06269	32.5	0.0883	32.5	0.0625			2461.14	0.09519	2461.14	0.10954	2461.14	0.06795
	1.27849	1.12439	1.2788	2.0822	1.27818	3.86314			32.52	0.08259	32.52	0.0906	32.52	0.07955			2464.74	0.09448	2464.74	0.1073	2464.74	0.06551
	1.28002	1.1541	1.28002	2.08083	1.27972	3.82974			32.54	0.0796	32.54	0.07225	32.54	0.05871			2468.34	0.09766	2468.34	0.10283	2468.34	0.06825
	1.28125	1.15233	1.28125	2.14694	1.28094	3.88767			32.56	0.05871	32.56	0.06651	32.56	0.07197			2471.94	0.08882	2471.94	0.09463	2471.94	0.06734
	1.28309	1.12193	1.28278	2.12718	1.28278	3.91766			32.58	0.07363	32.58	0.09633	32.58	0.06629			2475.53	0.09483	2475.53	0.10209	2475.53	0.06551
	1.28432	1.10183	1.28432	2.11627	1.28401	3.8904			32.6	0.07363	32.6	0.07339	32.6	0.09091			2479.12	0.08953	2479.12	0.10209	2479.12	0.07038
	1.28585	1.13734	1.28524	2.09446	1.28554	3.89244			32.62	0.09552	32.62	0.05963	32.62	0.05114			2482.71	0.09236	2482.71	0.10581	2482.71	0.06612
	1.28708	1.15983	1.28708	2.12445	1.28646	3.87881			32.64	0.06667	32.64	0.08945	32.64	0.07955			2486.3	0.08811	2486.3	0.08718	2486.3	0.06307
	1.2883	1.1738	1.28861	2.14081	1.288	3.92243			32.66	0.08259	32.66	0.07454	32.66	0.08523			2489.89	0.09342	2489.89	0.09911	2489.89	0.06612
	1.28984	1.16446	1.28984	2.16467	1.28953	3.95106			32.68	0.06368	32.68	0.06881	32.68	0.08901			2493.47	0.09979	2493.47	0.09389	2493.47	0.0652
	1.29137	1.12541	1.29076	2.14967	1.29106	3.93743			32.7	0.06766	32.7	0.08028	32.7	0.05871			2497.06	0.08953	2497.06	0.09687	2497.06	0.06703
	1.2926	1.1481	1.2926	2.16058	1.2926	3.93266			32.72	0.06965	32.72	0.05619	32.72	0.09659			2500.64	0.08882	2500.64	0.09091	2500.64	0.0649
	1.29444	1.17523	1.29444	2.12582	1.29352	3.92993			32.74	0.07761	32.74	0.07798	32.74	0.08144			2504.22	0.09696	2504.22	0.09911	2504.22	0.05911
	1.29505	1.21224	1.29536	2.13331	1.29536	3.94765			32.76	0.07463	32.76	0.05046	32.76	0.0625			2507.8	0.08988	2507.8	0.09762	2507.8	0.06551
	1.2972	1.183	1.2972	2.19125	1.29689	3.99945			32.78	0.07065	32.78	0.08945	32.78	0.07955			2511.37	0.09377	2511.37	0.08867	2511.37	0.07038
	1.29812	1.14933	1.29781	2.18307	1.29843	3.96469			32.8	0.06965	32.8	0.07454	32.8	0.07008			2514.95	0.08457	2514.95	0.09836	2514.95	0.06459
	1.29965	1.16235	1.29935	2.16671	1.29965	4.00354			32.82	0.06169	32.82	0.0711	32.82	0.08333			2518.52	0.09165	2518.52	0.09165	2518.52	0.06338
	1.30088	1.19984	1.30119	2.14081	1.30057	3.97628			32.84	0.07363	32.84	0.07798	32.84	0.08901			2522.09	0.09413	2522.09	0.09911	2522.09	0.0649
	1.30272	1.22137	1.30241	2.17216	1.30241	3.95992			32.86	0.07463	32.86	0.07339	32.86	0.07955			2525.66	0.09413	2525.66	0.09091	2525.66	0.06581
	1.30395	1.20686	1.30425	2.22192	1.30333	4.00081			32.88	0.07164	32.88	0.06995	32.88	0.08144			2529.23	0.08493	2529.23	0.09463	2529.23	0.06063
	1.30487	1.17707	1.30517	2.19261	1.30517	4.01445			32.9	0.08458	32.9	0.0539	32.9	0.06439			2532.8	0.08669	2532.8	0.09314	2532.8	0.06338
	1.30671	1.18648	1.3064	2.19874	1.3064	4.0458			32.92	0.07065	32.92	0.06766	32.92	0.08144			2536.36	0.08917	2536.36	0.09687	2536.36	0.06338
	1.30763	1.19881	1.30824	2.19943	1.30763	4.02535			32.94	0.07662	32.94	0.07798	32.94	0.08523			2539.93	0.08846	2539.93	0.09687	2539.93	0.0652
	1.30947	1.25245	1.30977	2.19806	1.30916	3.95788			32.96	0.08657	32.96	0.06651	32.96	0.09659			2543.49	0.09413	2543.49	0.09314	2543.49	0.06551
	1.311	1.23139	1.31039	2.23146	1.311	4.04171			32.98	0.0796	32.98	0.06995	32.98	0.06629			2547.05	0.0913	2547.05	0.0924	2547.05	0.05972
	1.31253	1.2059	1.31192	2.23691	1.31161	4.05738			33	0.07164	33	0.07913	33	0.06061			2550.61	0.08917	2550.61	0.08793	2550.61	0.06307
	1.31345	1.19997	1.31376	2.24168	1.31345	4.06079			33.02	0.0796	33.02	0.06766	33.02	0.04924			2554.16	0.08917	2554.16	0.09091	2554.16	0.06612
	1.31499	1.19881	1.31499	2.21578	1.31499	4.05534			33.04	0.0806	33.04	0.07225	33.04	0.07008			2557.72	0.08528	2557.72	0.0924	2557.72	0.06551
	1.31652	1.25688	1.31652	2.20147	1.31652	4.03557			33.06	0.08756	33.06	0.08486	33.06	0.06439			2561.27	0.08988	2561.27	0.09762	2561.27	0.06581
	1.31775	1.25116	1.31775	2.26554	1.31775	4.06761			33.08	0.07463	33.08	0.06766	33.08	0.06818			2564.82	0.09448	2564.82	0.0924	2564.82	0.0582
	1.31959	1.24536	1.31928	2.2669	1.31897	4.07033			33.1	0.08955	33.1	0.07569	33.1	0.05682			2568.37	0.08846	2568.37	0.08867	2568.37	0.06033
	1.32081	1.21865	1.32081	2.23896	1.32081	4.05738			33.12	0.09353	33.12	0.0539	33.12	0.07386			2571.92	0.09448	2571.92	0.08867	2571.92	0.0652
	1.32204	1.21769	1.32173	2.24168	1.32266	4.1235			33.14	0.08657	33.14	0.08142	33.14	0.08712			2575.46	0.08988	2575.46	0.08644	2575.46	0.06002
	1.32358	1.26738	1.32358	2.20352	1.32296	4.07238			33.16	0.10448	33.16	0.08601	33.16	0.07197			2579.01	0.09023	2579.01	0.09165	2579.01	0.06002
	1.3248	1.26131	1.3245	2.26349	1.3245	4.08874			33.18	0.07164	33.18	0.06766	33.18	0.09659			2582.55	0.09236	2582.55	0.09463	2582.55	0.0582
	1.32634	1.28237	1.32634	2.25531	1.32603	4.06556			33.2	0.09353	33.2	0.08028	33.2	0.08333			2586.09	0.09377	2586.09	0.09613	2586.09	0.06094
	1.32818	1.22819	1.32756	2.29144	1.32787	4.07647			33.22	0.06169	33.22	0.04817	33.22	0.10795			2589.63	0.10085	2589.63	0.09687	2589.63	0.06246
	1.3291	1.24434	1.3291	2.2744	1.32879	4.14599			33.24	0.08557	33.24	0.08945	33.24	0.05303			2593.17	0.092	2593.17	0.09389	2593.17	0.06246
	1.33063	1.28094	1.33032	2.23146	1.33032	4.12213			33.26	0.0806	33.26	0.0883	33.26	0.07765			2596.71	0.09023	2596.71	0.09613	2596.71	0.06612
	1.33216	1.27501	1.33155	2.27167	1.33155	4.10646			33.28	0.09652	33.28	0.06193	33.28	0.07008			2600.24	0.09554	2600.24	0.10134	2600.24	0.06063
	1.33308	1.31809	1.33339	2.30371	1.3337	4.10373			33.3	0.09453	33.3	0.11812	33.3	0.07576			2603.77	0.09766	2603.77	0.10358	2603.77	0.06063
	1.33462	1.26479	1.33492	2.31666	1.33462	4.09214			33.32	0.11244	33.32	0.11124	33.32	0.06818			2607.3	0.0959	2607.3	0.09613	2607.3	0.06216
	1.33646	1.25893	1.33615	2.26554	1.33584	4.1678			33.34	0.10448	33.34	0.11124	33.34	0.07955			2610.83	0.08882	2610.83	0.09687	2610.83	0.0582
	1.33768	1.27011	1.33738	2.25259	1.33768	4.1528			33.36	0.12438	33.36	0.11239	33.36	0.09659			2614.36	0.09342	2614.36	0.10283	2614.36	0.06216
	1.33891	1.28967	1.33922	2.3112	1.33891	4.11259			33.38	0.10846	33.38	0.09862	33.38	0.09659			2617.89	0.10191	2617.89	0.1006	2617.89	0.06459
	1.34014	1.34733	1.33983	2.33847	1.34014	4.15621			33.4	0.10249	33.4	0.11468	33.4	0.09091			2621.41	0.0966	2621.41	0.09762	2621.41	0.06581
	1.34198	1.29621	1.34136	2.31597	1.34106	4.12827			33.42	0.10249	33.42	0.12729	33.42	0.07386			2624.93	0.09271	2624.93	0.09389	2624.93	0.06399
	1.3429	1.27406	1.3429	2.28939	1.34259	4.14394			33.44	0.10547	33.44	0.11009	33.44	0.07576			2628.45	0.08882	2628.45	0.1073	2628.45	0.06307
	1.34443	1.28292	1.34443	2.27372	1.34443	4.17189			33.46	0.09751	33.46	0.09518	33.46	0.06439			2631.97	0.0959	2631.97	0.09613	2631.97	0.06399
	1.34596	1.30977	1.34596	2.29485	1.34566	4.16166			33.48	0.10149	33.48	0.11009	33.48	0.10227			2635.49	0.08493	2635.49	0.09911	2635.49	0.05911
	1.34719	1.35489	1.3475	2.33301	1.34688	4.20597			33.5	0.09751	33.5	0.12615	33.5	0.08523			2639.01	0.09625	2639.01	0.09165	2639.01	0.05759
	1.34811	1.32047	1.34873	2.35414	1.34842	4.14394			33.52	0.11542	33.52	0.09518	33.52	0.0928			2642.52	0.08953	2642.52	0.09613	2642.52	0.06185
	1.34965	1.30623	1.35026	2.3446	1.34965	4.16098			33.54	0.10647	33.54	0.11583	33.54	0.06629			2646.03	0.08776	2646.03	0.10209	2646.03	0.06399
	1.35118	1.28626	1.35118	2.27372	1.35149	4.19847			33.56	0.09751	33.56	0.10321	33.56	0.07955			2649.54	0.08811	2649.54	0.09911	2649.54	0.05972
	1.35271	1.31625	1.35271	2.32075	1.35302	4.1753			33.58	0.12537	33.58	0.125	33.58	0.08523			2653.05	0.08139	2653.05	0.09314	2653.05	0.05911
	1.35394	1.36287	1.35455	2.37254	1.35363	4.22641			33.6	0.12935	33.6	0.11697	33.6	0.06629			2656.56	0.09802	2656.56	0.09389	2656.56	0.05789
	1.35547	1.34876	1.35547	2.3705	1.35547	4.15349			33.62	0.15522	33.62	0.13761	33.62	0.10795			2660.06	0.092	2660.06	0.09538	2660.06	0.06185
	1.35731	1.32865	1.35701	2.34324	1.35701	4.17257			33.64	0.17413	33.64	0.1078	33.64	0.09659			2663.57	0.07856	2663.57	0.09165	2663.57	0.06094
	1.35823	1.30405	1.35823	2.30302	1.35793	4.22505			33.66	0.19303	33.66	0.17661	33.66	0.10985			2667.07	0.08776	2667.07	0.08718	2667.07	0.06063
	1.36007	1.31284	1.36007	2.33438	1.35915	4.18279			33.68	0.20796	33.68	0.14679	33.68	0.13258			2670.57	0.08776	2670.57	0.08346	2670.57	0.05698
	1.36161	1.36566	1.36099	2.36096	1.3613	4.23323			33.7	0.22289	33.7	0.19151	33.7	0.11553			2674.07	0.07962	2674.07	0.08793	2674.07	0.05302
	1.36283	1.36832	1.36253	2.363	1.36283	4.2121			33.72	0.24279	33.72	0.2156	33.72	0.13258			2677.57	0.07608	2677.57	0.09389	2677.57	0.0518
	1.36406	1.36655	1.36437	2.39367	1.36375	4.20801			33.74	0.28955	33.74	0.26147	33.74	0.13258			2681.06	0.08776	2681.06	0.08495	2681.06	0.05363
	1.36529	1.31966	1.36529	2.32075	1.36498	4.19574			33.76	0.3602	33.76	0.31995	33.76	0.16477			2684.56	0.07608	2684.56	0.07526	2684.56	0.0518
	1.36682	1.31386	1.36651	2.30166	1.36621	4.20256			33.78	0.37512	33.78	0.31995	33.78	0.20076			2688.05	0.07749	2688.05	0.08718	2688.05	0.04906
	1.36835	1.38277	1.36805	2.38481	1.36805	4.253			33.8	0.40995	33.8	0.375	33.8	0.20644			2691.54	0.08316	2691.54	0.08718	2691.54	0.05576
	1.36958	1.3887	1.36989	2.39504	1.36927	4.24959			33.82	0.44876	33.82	0.43005	33.82	0.20644			2695.03	0.07113	2695.03	0.08569	2695.03	0.04509
	1.37111	1.37575	1.37081	2.36232	1.37081	4.22232			33.84	0.50547	33.84	0.4633	33.84	0.23674			2698.52	0.07573	2698.52	0.07601	2698.52	0.05058
	1.37265	1.34549	1.37234	2.34051	1.37265	4.21619			33.86	0.4607	33.86	0.52982	33.86	0.26136			2702	0.0736	2702	0.07973	2702	0.05027
	1.37388	1.33083	1.37357	2.36777	1.37357	4.18961			33.88	0.51443	33.88	0.51376	33.88	0.32008			2705.49	0.07714	2705.49	0.07675	2705.49	0.04509
	1.3751	1.37616	1.3751	2.40049	1.3751	4.28776			33.9	0.43483	33.9	0.47592	33.9	0.39773			2708.97	0.06971	2708.97	0.07675	2708.97	0.04662
	1.37664	1.40703	1.37633	2.37663	1.37694	4.27072			33.92	0.4597	33.92	0.49312	33.92	0.50568			2712.45	0.07183	2712.45	0.07303	2712.45	0.04388
	1.37817	1.39149	1.37817	2.38618	1.37786	4.22369			33.94	0.40796	33.94	0.45986	33.94	0.52841			2715.93	0.06759	2715.93	0.07824	2715.93	0.04418
	1.3794	1.38447	1.3797	2.3964	1.3794	4.24482			33.96	0.32637	33.96	0.42546	33.96	0.53598			2719.41	0.0644	2719.41	0.07675	2719.41	0.04601
	1.38093	1.35319	1.38093	2.34051	1.38032	4.2455			33.98	0.31443	33.98	0.35436	33.98	0.51515			2722.88	0.06334	2722.88	0.07601	2722.88	0.04662
	1.38185	1.36355	1.38216	2.38549	1.38216	4.25572			34	0.28955	34	0.29931	34	0.54545			2726.36	0.07396	2726.36	0.0693	2726.36	0.04692
	1.38369	1.40403	1.38369	2.4148	1.38338	4.28026			34.02	0.2209	34.02	0.27867	34.02	0.47348			2729.83	0.06192	2729.83	0.0775	2729.83	0.04022
	1.38492	1.43804	1.38492	2.43798	1.38492	4.24482			34.04	0.18806	34.04	0.2305	34.04	0.4356			2733.3	0.06334	2733.3	0.07228	2733.3	0.04235
	1.38645	1.40042	1.38614	2.39231	1.38614	4.30888			34.06	0.18706	34.06	0.21904	34.06	0.42992			2736.77	0.06511	2736.77	0.08122	2736.77	0.04388
	1.38798	1.37275	1.38768	2.35414	1.38768	4.24686			34.08	0.16517	34.08	0.19037	34.08	0.30114			2740.24	0.06476	2740.24	0.07004	2740.24	0.04662
	1.38952	1.37704	1.3889	2.42094	1.38921	4.22778			34.1	0.13134	34.1	0.13876	34.1	0.31818			2743.71	0.05909	2743.71	0.06334	2743.71	0.04601
	1.39044	1.4041	1.39044	2.41685	1.39074	4.30548			34.12	0.12537	34.12	0.15367	34.12	0.23485			2747.17	0.06511	2747.17	0.06855	2747.17	0.04113
	1.39228	1.43675	1.39197	2.42911	1.39166	4.28094			34.14	0.1602	34.14	0.11124	34.14	0.22538			2750.63	0.06546	2750.63	0.08346	2750.63	0.04205
	1.3932	1.42625	1.3932	2.43457	1.3932	4.33274			34.16	0.12935	34.16	0.11124	34.16	0.2197			2754.09	0.06228	2754.09	0.07601	2754.09	0.04296
	1.39473	1.40437	1.39473	2.39913	1.39473	4.25095			34.18	0.12338	34.18	0.11583	34.18	0.14583			2757.55	0.06723	2757.55	0.07452	2757.55	0.04144
	1.39626	1.39061	1.39626	2.41889	1.39596	4.25163			34.2	0.14129	34.2	0.0906	34.2	0.17045			2761.01	0.06546	2761.01	0.07079	2761.01	0.04052
	1.3978	1.39749	1.3978	2.42162	1.39749	4.29662			34.22	0.09552	34.22	0.11468	34.22	0.14583			2764.47	0.06263	2764.47	0.06632	2764.47	0.04083
	1.39933	1.44391	1.39902	2.4816	1.39872	4.30275			34.24	0.09552	34.24	0.09174	34.24	0.12121			2767.92	0.06051	2767.92	0.06855	2767.92	0.04022
	1.40025	1.44513	1.40056	2.44615	1.40025	4.30957			34.26	0.11841	34.26	0.09518	34.26	0.12879			2771.37	0.06228	2771.37	0.06706	2771.37	0.03931
	1.40179	1.44261	1.40179	2.38072	1.40148	4.32115			34.28	0.08657	34.28	0.10092	34.28	0.11932			2774.83	0.05874	2774.83	0.07079	2774.83	0.03931
	1.40332	1.39013	1.40332	2.42775	1.4024	4.26731			34.3	0.08259	34.3	0.08372	34.3	0.13068			2778.28	0.06086	2778.28	0.07824	2778.28	0.04052
	1.40485	1.39395	1.40455	2.48432	1.40485	4.29184			34.32	0.08756	34.32	0.08486	34.32	0.125			2781.72	0.0598	2781.72	0.06855	2781.72	0.039
	1.40639	1.45427	1.40639	2.46251	1.40577	4.29798			34.34	0.08657	34.34	0.08486	34.34	0.11174			2785.17	0.05839	2785.17	0.07526	2785.17	0.04144
	1.40731	1.47205	1.40731	2.46524	1.40731	4.33274			34.36	0.08259	34.36	0.08486	34.36	0.10606			2788.62	0.06051	2788.62	0.07601	2788.62	0.039
	1.40915	1.46006	1.40853	2.41276	1.40853	4.32183			34.38	0.07363	34.38	0.08028	34.38	0.10227			2792.06	0.06051	2792.06	0.07004	2792.06	0.03809
	1.41037	1.421	1.41068	2.44956	1.41007	4.30071			34.4	0.09552	34.4	0.06422	34.4	0.0928			2795.5	0.06299	2795.5	0.07377	2795.5	0.03931
	1.41129	1.40472	1.4116	2.44956	1.4116	4.29934			34.42	0.07761	34.42	0.06995	34.42	0.06818			2798.94	0.06122	2798.94	0.07004	2798.94	0.04113
	1.41283	1.42973	1.41283	2.47001	1.41252	4.30207			34.44	0.06965	34.44	0.06995	34.44	0.08523			2802.38	0.0644	2802.38	0.06632	2802.38	0.03961
	1.41436	1.46633	1.41436	2.5109	1.41405	4.32729			34.46	0.07363	34.46	0.08716	34.46	0.09659			2805.82	0.05626	2805.82	0.06036	2805.82	0.03717
	1.41559	1.49352	1.41559	2.42843	1.41528	4.35319			34.48	0.07861	34.48	0.07913	34.48	0.07576			2809.25	0.05414	2809.25	0.07154	2809.25	0.0387
	1.41681	1.45365	1.41712	2.42775	1.41712	4.32252			34.5	0.08856	34.5	0.06193	34.5	0.09659			2812.68	0.05662	2812.68	0.07526	2812.68	0.03961
	1.41804	1.42925	1.41865	2.47614	1.41835	4.32524			34.52	0.06866	34.52	0.06193	34.52	0.08333			2816.12	0.05626	2816.12	0.06855	2816.12	0.039
	1.42019	1.41753	1.41988	2.48296	1.41988	4.30616			34.54	0.06965	34.54	0.05734	34.54	0.08901			2819.55	0.06369	2819.55	0.06557	2819.55	0.03656
	1.42141	1.47764	1.42141	2.50886	1.42111	4.30343			34.56	0.05274	34.56	0.06078	34.56	0.06061			2822.97	0.05485	2822.97	0.07079	2822.97	0.03961
	1.42233	1.50075	1.42264	2.44002	1.42295	4.37363			34.58	0.07562	34.58	0.07913	34.58	0.04924			2826.4	0.05308	2826.4	0.07303	2826.4	0.04205
	1.42417	1.47614	1.42417	2.45229	1.42387	4.33206			34.6	0.1005	34.6	0.06422	34.6	0.05871			2829.83	0.05768	2829.83	0.06632	2829.83	0.03595
	1.4254	1.45011	1.42509	2.50204	1.42571	4.3341			34.62	0.0607	34.62	0.06078	34.62	0.08144			2833.25	0.05626	2833.25	0.06036	2833.25	0.03687
	1.42724	1.43934	1.42663	2.49046	1.42694	4.33138			34.64	0.07562	34.64	0.06078	34.64	0.08712			2836.67	0.05556	2836.67	0.06036	2836.67	0.03473
	1.42816	1.47635	1.42847	2.51567	1.42847	4.28844			34.66	0.06468	34.66	0.06995	34.66	0.07576			2840.09	0.05768	2840.09	0.06185	2840.09	0.03656
	1.43031	1.51043	1.42939	2.47001	1.42939	4.35046			34.68	0.06965	34.68	0.06078	34.68	0.09659			2843.51	0.05803	2843.51	0.07824	2843.51	0.03413
	1.43092	1.49577	1.43092	2.45297	1.43062	4.36273			34.7	0.06965	34.7	0.0539	34.7	0.07955			2846.93	0.0552	2846.93	0.06334	2846.93	0.03626
	1.43246	1.48405	1.43215	2.50477	1.43246	4.3416			34.72	0.06667	34.72	0.06995	34.72	0.04735			2850.35	0.05697	2850.35	0.06185	2850.35	0.03961
	1.43368	1.43689	1.43399	2.49114	1.43368	4.34501			34.74	0.07463	34.74	0.07798	34.74	0.07955			2853.76	0.05768	2853.76	0.05589	2853.76	0.03413
	1.43522	1.47185	1.43583	2.52862	1.43552	4.32047			34.76	0.07861	34.76	0.05161	34.76	0.03977			2857.17	0.05732	2857.17	0.06036	2857.17	0.03961
	1.43675	1.52017	1.43706	2.50477	1.43675	4.34296			34.78	0.04876	34.78	0.04817	34.78	0.05114			2860.58	0.05131	2860.58	0.06706	2860.58	0.03504
	1.43828	1.51084	1.43828	2.48364	1.43798	4.39612			34.8	0.08657	34.8	0.05275	34.8	0.06818			2863.99	0.0552	2863.99	0.06632	2863.99	0.03595
	1.43951	1.50525	1.43951	2.5075	1.4392	4.36954			34.82	0.04378	34.82	0.05046	34.82	0.05682			2867.4	0.05697	2867.4	0.06185	2867.4	0.03626
	1.44074	1.4529	1.44104	2.51704	1.44104	4.34569			34.84	0.05871	34.84	0.06078	34.84	0.05871			2870.81	0.06016	2870.81	0.05961	2870.81	0.0387
	1.44196	1.49461	1.44227	2.55112	1.44227	4.32456			34.86	0.04179	34.86	0.06766	34.86	0.03409			2874.21	0.05237	2874.21	0.07004	2874.21	0.03352
	1.44411	1.5139	1.4438	2.52453	1.4438	4.37023			34.88	0.06667	34.88	0.04817	34.88	0.07955			2877.61	0.04954	2877.61	0.06036	2877.61	0.0326
	1.44534	1.52713	1.44503	2.47137	1.44472	4.36954			34.9	0.06269	34.9	0.06881	34.9	0.05303			2881.01	0.04742	2881.01	0.06557	2881.01	0.03352
	1.44626	1.53299	1.44626	2.50681	1.44656	4.36682			34.92	0.04478	34.92	0.04817	34.92	0.04545			2884.41	0.05379	2884.41	0.05812	2884.41	0.03321
	1.4481	1.48855	1.44748	2.55657	1.44779	4.36954			34.94	0.06368	34.94	0.05963	34.94	0.08144			2887.81	0.05485	2887.81	0.05589	2887.81	0.03077
	1.44932	1.47621	1.44902	2.56202	1.44932	4.35455			34.96	0.06965	34.96	0.04243	34.96	0.06439			2891.21	0.04989	2891.21	0.0611	2891.21	0.03077
	1.45117	1.49373	1.45055	2.52181	1.45055	4.3784			34.98	0.05771	34.98	0.03899	34.98	0.07386			2894.6	0.04636	2894.6	0.06632	2894.6	0.03626
	1.45209	1.5533	1.45178	2.49932	1.45178	4.35659			35	0.05771	35	0.05963	35	0.04356			2898	0.05556	2898	0.05589	2898	0.03077
	1.45362	1.54539	1.45331	2.51227	1.45362	4.37227			35.02	0.06169	35.02	0.05963	35.02	0.03598			2901.39	0.04989	2901.39	0.06036	2901.39	0.03413
	1.45515	1.50518	1.45454	2.54157	1.45485	4.42611			35.04	0.04876	35.04	0.03326	35.04	0.03409			2904.78	0.05414	2904.78	0.06185	2904.78	0.0323
	1.45669	1.50286	1.45638	2.52658	1.45607	4.37977			35.06	0.05672	35.06	0.05734	35.06	0.05871			2908.17	0.05343	2908.17	0.06706	2908.17	0.03443
	1.45822	1.49243	1.45761	2.52862	1.45791	4.33819			35.08	0.05274	35.08	0.06766	35.08	0.03598			2911.55	0.05202	2911.55	0.05738	2911.55	0.03382
	1.45945	1.54587	1.45945	2.53544	1.45914	4.38454			35.1	0.05473	35.1	0.05849	35.1	0.03788			2914.94	0.05131	2914.94	0.05887	2914.94	0.02925
	1.46067	1.54416	1.46006	2.51772	1.46067	4.37295			35.12	0.0607	35.12	0.05849	35.12	0.04545			2918.32	0.05343	2918.32	0.06036	2918.32	0.03382
	1.46221	1.53626	1.46159	2.53476	1.4619	4.41998			35.14	0.05572	35.14	0.06651	35.14	0.06629			2921.71	0.04883	2921.71	0.05961	2921.71	0.03321
	1.46313	1.52399	1.46374	2.55793	1.46313	4.38658			35.16	0.05075	35.16	0.06651	35.16	0.07197			2925.09	0.05025	2925.09	0.0544	2925.09	0.03108
	1.46435	1.48521	1.46497	2.59337	1.46466	4.36068			35.18	0.0597	35.18	0.05505	35.18	0.04167			2928.46	0.05025	2928.46	0.05291	2928.46	0.03077
	1.46558	1.54089	1.46589	2.51431	1.46589	4.39817			35.2	0.0408	35.2	0.03555	35.2	0.05114			2931.84	0.05025	2931.84	0.06408	2931.84	0.02864
	1.46773	1.55527	1.46742	2.51976	1.46742	4.36341			35.22	0.05572	35.22	0.04817	35.22	0.0625			2935.22	0.04812	2935.22	0.05738	2935.22	0.03047
	1.46865	1.56352	1.46895	2.55316	1.46926	4.39749			35.24	0.06667	35.24	0.04702	35.24	0.04924			2938.59	0.04883	2938.59	0.06408	2938.59	0.03047
	1.47079	1.53585	1.47049	2.56884	1.47049	4.4377			35.26	0.07463	35.26	0.05505	35.26	0.07576			2941.96	0.0552	2941.96	0.06259	2941.96	0.03504
	1.47171	1.49475	1.47171	2.57565	1.47171	4.37363			35.28	0.05473	35.28	0.0539	35.28	0.0625			2945.34	0.05237	2945.34	0.06036	2945.34	0.03077
	1.47355	1.55555	1.47294	2.54089	1.47294	4.38249			35.3	0.07861	35.3	0.05505	35.3	0.05303			2948.71	0.05131	2948.71	0.0544	2948.71	0.03169
	1.47478	1.56754	1.47509	2.55861	1.47447	4.40294			35.32	0.04577	35.32	0.06422	35.32	0.05303			2952.07	0.0506	2952.07	0.06185	2952.07	0.02925
	1.47631	1.57886	1.4757	2.58315	1.4757	4.36273			35.34	0.05672	35.34	0.05963	35.34	0.0322			2955.44	0.04423	2955.44	0.06185	2955.44	0.02742
	1.47693	1.55316	1.47785	2.55657	1.47724	4.43497			35.36	0.05572	35.36	0.04587	35.36	0.08144			2958.8	0.04459	2958.8	0.05961	2958.8	0.03626
	1.47846	1.52494	1.47877	2.58383	1.47816	4.41589			35.38	0.04776	35.38	0.05275	35.38	0.04735			2962.17	0.05131	2962.17	0.05887	2962.17	0.03108
	1.4803	1.54035	1.4803	2.56338	1.48	4.38658			35.4	0.06766	35.4	0.06193	35.4	0.06818			2965.53	0.04529	2965.53	0.05738	2965.53	0.02986
	1.48153	1.58199	1.48184	2.55043	1.48122	4.39408			35.42	0.06269	35.42	0.05161	35.42	0.07576			2968.89	0.04671	2968.89	0.06036	2968.89	0.03047
	1.48337	1.59849	1.48276	2.57497	1.48245	4.38726			35.44	0.07662	35.44	0.0367	35.44	0.07008			2972.25	0.04812	2972.25	0.06036	2972.25	0.03199
	1.48398	1.57872	1.48429	2.59065	1.48398	4.44792			35.46	0.07065	35.46	0.05046	35.46	0.04924			2975.6	0.04529	2975.6	0.04993	2975.6	0.0262
	1.48552	1.53748	1.48552	2.607	1.48552	4.42543			35.48	0.06468	35.48	0.07225	35.48	0.06061			2978.96	0.04706	2978.96	0.05663	2978.96	0.03199
	1.48766	1.52808	1.48705	2.56952	1.48674	4.39272			35.5	0.05075	35.5	0.06422	35.5	0.08333			2982.31	0.04671	2982.31	0.0611	2982.31	0.02895
	1.48858	1.57034	1.48889	2.54294	1.48797	4.40499			35.52	0.09055	35.52	0.07225	35.52	0.0303			2985.67	0.04211	2985.67	0.05291	2985.67	0.02468
	1.48981	1.61184	1.49012	2.59269	1.4895	4.41044			35.54	0.07562	35.54	0.06193	35.54	0.04924			2989.02	0.04423	2989.02	0.05961	2989.02	0.03016
	1.49134	1.58956	1.49104	2.59746	1.49165	4.43293			35.56	0.06269	35.56	0.07798	35.56	0.07386			2992.37	0.04671	2992.37	0.05291	2992.37	0.02956
	1.49288	1.56032	1.49226	2.61109	1.49288	4.39544			35.58	0.09154	35.58	0.05963	35.58	0.05682			2995.71	0.04352	2995.71	0.04993	2995.71	0.03077
	1.4941	1.54287	1.4938	2.5886	1.4938	4.43566			35.6	0.07562	35.6	0.04817	35.6	0.0625			2999.06	0.04706	2999.06	0.04769	2999.06	0.02651
	1.49594	1.56938	1.49564	2.57224	1.49594	4.43634			35.62	0.10846	35.62	0.06078	35.62	0.0928			3002.4	0.04352	3002.4	0.05812	3002.4	0.02529
	1.49686	1.59971	1.49656	2.58179	1.49717	4.38931			35.64	0.10448	35.64	0.06651	35.64	0.07386			3005.75	0.0414	3005.75	0.05216	3005.75	0.02742
	1.49778	1.59951	1.4984	2.59133	1.49809	4.37227			35.66	0.12139	35.66	0.0883	35.66	0.06061			3009.09	0.04742	3009.09	0.05887	3009.09	0.02834
	1.50024	1.59467	1.50024	2.61655	1.49962	4.43906			35.68	0.14129	35.68	0.09977	35.68	0.10417			3012.43	0.04034	3012.43	0.04993	3012.43	0.02529
	1.50146	1.55405	1.50116	2.62745	1.50085	4.46224			35.7	0.16517	35.7	0.12385	35.7	0.10038			3015.77	0.04317	3015.77	0.05365	3015.77	0.0259
	1.50269	1.54928	1.50269	2.56407	1.50238	4.42611			35.72	0.22687	35.72	0.14449	35.72	0.08901			3019.1	0.03928	3019.1	0.04545	3019.1	0.02377
	1.50453	1.5961	1.50361	2.59269	1.50361	4.3934			35.74	0.24876	35.74	0.18807	35.74	0.10606			3022.44	0.04105	3022.44	0.05142	3022.44	0.02651
	1.50515	1.61648	1.50484	2.60769	1.50515	4.41248			35.76	0.28856	35.76	0.21674	35.76	0.11742			3025.77	0.04423	3025.77	0.05663	3025.77	0.02255
	1.50699	1.61368	1.50668	2.61791	1.50668	4.4302			35.78	0.30945	35.78	0.24197	35.78	0.11174			3029.1	0.04069	3029.1	0.04993	3029.1	0.02712
	1.50821	1.56659	1.50791	2.607	1.5076	4.43293			35.8	0.29353	35.8	0.24312	35.8	0.13258			3032.43	0.03609	3032.43	0.04918	3032.43	0.02651
	1.50944	1.55541	1.50975	2.57497	1.50975	4.45815			35.82	0.2995	35.82	0.24771	35.82	0.16098			3035.76	0.04494	3035.76	0.05365	3035.76	0.02529
	1.51097	1.60196	1.51097	2.60428	1.51097	4.41044			35.84	0.27264	35.84	0.25115	35.84	0.16477			3039.09	0.03963	3039.09	0.0544	3039.09	0.02529
	1.51281	1.6312	1.5122	2.61246	1.5122	4.41044			35.86	0.25174	35.86	0.20069	35.86	0.2197			3042.42	0.03857	3042.42	0.05812	3042.42	0.02407
	1.51404	1.61716	1.51343	2.63086	1.51343	4.44724			35.88	0.21891	35.88	0.19266	35.88	0.23106			3045.74	0.03963	3045.74	0.04918	3045.74	0.02681
	1.51527	1.58131	1.51527	2.6479	1.51496	4.43634			35.9	0.20796	35.9	0.18463	35.9	0.24811			3049.06	0.04176	3049.06	0.05589	3049.06	0.0262
	1.51649	1.58826	1.51649	2.58656	1.51649	4.43702			35.92	0.18607	35.92	0.14564	35.92	0.27841			3052.38	0.03999	3052.38	0.05291	3052.38	0.0262
	1.51803	1.57463	1.51803	2.607	1.51772	4.46019			35.94	0.13532	35.94	0.14564	35.94	0.25568			3055.7	0.03751	3055.7	0.04471	3055.7	0.02498
	1.51956	1.63652	1.51925	2.63495	1.51956	4.42611			35.96	0.10647	35.96	0.1078	35.96	0.2197			3059.02	0.03928	3059.02	0.05216	3059.02	0.02285
	1.52079	1.63672	1.52079	2.64585	1.52109	4.41657			35.98	0.10348	35.98	0.07798	35.98	0.20644			3062.34	0.04246	3062.34	0.0544	3062.34	0.02925
	1.52263	1.62425	1.52201	2.64858	1.52201	4.42884			36	0.08358	36	0.10092	36	0.25			3065.65	0.04317	3065.65	0.05291	3065.65	0.02468
	1.52355	1.5841	1.52355	2.5811	1.52324	4.46224			36.02	0.08657	36.02	0.07225	36.02	0.21401			3068.97	0.03645	3068.97	0.05216	3068.97	0.02529
	1.52447	1.57299	1.52508	2.64517	1.52477	4.49495			36.04	0.0607	36.04	0.06537	36.04	0.17045			3072.28	0.03786	3072.28	0.04098	3072.28	0.02316
	1.52631	1.63325	1.52661	2.64722	1.526	4.42816			36.06	0.05871	36.06	0.05849	36.06	0.18182			3075.59	0.03786	3075.59	0.05514	3075.59	0.02529
	1.52784	1.66596	1.52815	2.62473	1.52753	4.43975			36.08	0.07761	36.08	0.04587	36.08	0.14773			3078.9	0.04105	3078.9	0.04694	3078.9	0.02559
	1.52907	1.63733	1.52907	2.69356	1.52876	4.39953			36.1	0.04577	36.1	0.05849	36.1	0.125			3082.2	0.03185	3082.2	0.04993	3082.2	0.02407
	1.5306	1.61328	1.5303	2.60905	1.5306	4.46701			36.12	0.05473	36.12	0.04702	36.12	0.10038			3085.51	0.03539	3085.51	0.05887	3085.51	0.02651
	1.53214	1.58724	1.53214	2.62473	1.53183	4.4895			36.14	0.07164	36.14	0.04128	36.14	0.06818			3088.81	0.04105	3088.81	0.04098	3088.81	0.02498
	1.53306	1.622	1.53306	2.63359	1.53306	4.44724			36.16	0.05274	36.16	0.06193	36.16	0.09659			3092.12	0.04352	3092.12	0.05887	3092.12	0.02529
	1.53428	1.64701	1.5349	2.67175	1.53459	4.4452			36.18	0.06269	36.18	0.05275	36.18	0.07765			3095.42	0.03928	3095.42	0.05142	3095.42	0.02407
	1.53612	1.67175	1.53643	2.6847	1.53612	4.42066			36.2	0.06965	36.2	0.05046	36.2	0.05492			3098.72	0.03539	3098.72	0.0462	3098.72	0.02194
	1.53766	1.63938	1.53735	2.60564	1.53766	4.43361			36.22	0.04776	36.22	0.02867	36.22	0.08523			3102.01	0.03539	3102.01	0.04322	3102.01	0.02529
	1.53858	1.60401	1.53919	2.61927	1.53888	4.47996			36.24	0.0597	36.24	0.0539	36.24	0.09091			3105.31	0.03645	3105.31	0.05067	3105.31	0.02834
	1.54042	1.59147	1.54011	2.66017	1.5398	4.46701			36.26	0.05174	36.26	0.03326	36.26	0.05492			3108.61	0.04105	3108.61	0.05067	3108.61	0.02377
	1.54164	1.64817	1.54195	2.68879	1.54103	4.49018			36.28	0.08458	36.28	0.04817	36.28	0.07386			3111.9	0.03822	3111.9	0.04322	3111.9	0.02498
	1.54318	1.68614	1.54287	2.67993	1.54256	4.43497			36.3	0.04677	36.3	0.03211	36.3	0.06439			3115.19	0.03362	3115.19	0.05365	3115.19	0.02529
	1.5444	1.6511	1.5444	2.64313	1.5444	4.44179			36.32	0.05473	36.32	0.04702	36.32	0.08333			3118.48	0.03751	3118.48	0.0611	3118.48	0.02255
	1.54624	1.60639	1.54594	2.63359	1.54563	4.44997			36.34	0.05672	36.34	0.03555	36.34	0.06629			3121.77	0.03574	3121.77	0.05067	3121.77	0.02285
	1.54716	1.61293	1.54747	2.66085	1.54747	4.48745			36.36	0.06667	36.36	0.01491	36.36	0.06439			3125.06	0.0322	3125.06	0.0462	3125.06	0.02498
	1.5487	1.65696	1.5487	2.68198	1.549	4.47859			36.38	0.05473	36.38	0.05734	36.38	0.07386			3128.34	0.03928	3128.34	0.0462	3128.34	0.02285
	1.55054	1.67748	1.55023	2.68402	1.55023	4.46973			36.4	0.06567	36.4	0.06193	36.4	0.05303			3131.63	0.03715	3131.63	0.04769	3131.63	0.0198
	1.55176	1.65335	1.55115	2.66017	1.55176	4.42407			36.42	0.04478	36.42	0.05161	36.42	0.03409			3134.91	0.03645	3134.91	0.04694	3134.91	0.02438
	1.55299	1.65771	1.55268	2.62677	1.55268	4.46428			36.44	0.05373	36.44	0.02867	36.44	0.06439			3138.19	0.02795	3138.19	0.04024	3138.19	0.0195
	1.55422	1.60939	1.55422	2.67175	1.55422	4.49223			36.46	0.05672	36.46	0.04014	36.46	0.03788			3141.47	0.03857	3141.47	0.0544	3141.47	0.02285
	1.55545	1.64122	1.55575	2.67175	1.55606	4.48677			36.48	0.04975	36.48	0.02638	36.48	0.04167			3144.75	0.03963	3144.75	0.05291	3144.75	0.02316
	1.55698	1.68723	1.55698	2.69561	1.55698	4.46905			36.5	0.04279	36.5	0.03555	36.5	0.06061			3148.03	0.03503	3148.03	0.04769	3148.03	0.02041
	1.55851	1.68334	1.55821	2.67312	1.55821	4.45338			36.52	0.04279	36.52	0.04243	36.52	0.06439			3151.3	0.0322	3151.3	0.04545	3151.3	0.02133
	1.56005	1.66657	1.55974	2.6479	1.56005	4.45951			36.54	0.0408	36.54	0.03555	36.54	0.05682			3154.57	0.03432	3154.57	0.04769	3154.57	0.02224
	1.56097	1.61668	1.56097	2.66903	1.56097	4.46224			36.56	0.0398	36.56	0.02064	36.56	0.04167			3157.85	0.03255	3157.85	0.04173	3157.85	0.02102
	1.56311	1.63263	1.56281	2.66835	1.5625	4.47042			36.58	0.04677	36.58	0.04931	36.58	0.06818			3161.12	0.03645	3161.12	0.04173	3161.12	0.0198
	1.56403	1.69827	1.56403	2.72764	1.56403	4.50858			36.6	0.03582	36.6	0.03899	36.6	0.06629			3164.39	0.03079	3164.39	0.04247	3164.39	0.02194
	1.56557	1.68784	1.56587	2.6813	1.56495	4.4636			36.62	0.05075	36.62	0.06537	36.62	0.06818			3167.65	0.03185	3167.65	0.0462	3167.65	0.01889
	1.5671	1.68232	1.56679	2.62609	1.56679	4.47042			36.64	0.0408	36.64	0.0344	36.64	0.04924			3170.92	0.03539	3170.92	0.04844	3170.92	0.02529
	1.56833	1.64763	1.56833	2.69084	1.56802	4.44861			36.66	0.05174	36.66	0.05505	36.66	0.04545			3174.18	0.03503	3174.18	0.0462	3174.18	0.02133
	1.56986	1.64224	1.56925	2.6847	1.56986	4.47655			36.68	0.03383	36.68	0.06307	36.68	0.0303			3177.45	0.03326	3177.45	0.038	3177.45	0.0198
	1.57109	1.69765	1.57109	2.70856	1.57078	4.51063			36.7	0.04876	36.7	0.03555	36.7	0.06061			3180.71	0.03468	3180.71	0.04844	3180.71	0.02377
	1.57262	1.69247	1.57231	2.67789	1.57231	4.48677			36.72	0.05075	36.72	0.04931	36.72	0.0303			3183.97	0.03468	3183.97	0.04322	3183.97	0.02072
	1.57415	1.70467	1.57385	2.66494	1.57354	4.4636			36.74	0.0607	36.74	0.05161	36.74	0.03977			3187.23	0.03609	3187.23	0.04993	3187.23	0.0198
	1.57538	1.67612	1.57569	2.69833	1.57538	4.46292			36.76	0.04478	36.76	0.04817	36.76	0.06061			3190.48	0.02902	3190.48	0.05067	3190.48	0.0192
	1.57661	1.65458	1.57661	2.68879	1.5763	4.48882			36.78	0.0398	36.78	0.05046	36.78	0.03788			3193.74	0.03326	3193.74	0.0462	3193.74	0.02194
	1.57814	1.67066	1.57783	2.71878	1.57814	4.50381			36.8	0.04776	36.8	0.04358	36.8	0.04924			3196.99	0.03326	3196.99	0.0462	3196.99	0.02163
	1.57967	1.70604	1.57998	2.72832	1.57906	4.49291			36.82	0.04279	36.82	0.04817	36.82	0.04356			3200.25	0.03291	3200.25	0.04694	3200.25	0.02133
	1.5806	1.73541	1.5806	2.67721	1.5809	4.50245			36.84	0.05373	36.84	0.03784	36.84	0.05303			3203.5	0.02972	3203.5	0.0462	3203.5	0.02346
	1.58213	1.69118	1.58244	2.68879	1.58213	4.47723			36.86	0.05672	36.86	0.04931	36.86	0.05871			3206.75	0.03362	3206.75	0.04471	3206.75	0.01889
	1.58397	1.65737	1.58397	2.71878	1.58366	4.47723			36.88	0.05174	36.88	0.03784	36.88	0.05114			3210	0.03574	3210	0.04322	3210	0.02163
	1.5852	1.67114	1.58489	2.72832	1.58458	4.5079			36.9	0.03284	36.9	0.02867	36.9	0.05114			3213.24	0.03362	3213.24	0.038	3213.24	0.02133
	1.58673	1.71551	1.58704	2.73105	1.58642	4.48745			36.92	0.04975	36.92	0.03784	36.92	0.05492			3216.49	0.03539	3216.49	0.04545	3216.49	0.01889
	1.58826	1.73446	1.58734	2.68743	1.58765	4.51881			36.94	0.05174	36.94	0.04931	36.94	0.04356			3219.73	0.03149	3219.73	0.0462	3219.73	0.01889
	1.58888	1.70835	1.58918	2.71537	1.58918	4.51199			36.96	0.05771	36.96	0.04014	36.96	0.05303			3222.97	0.03503	3222.97	0.04247	3222.97	0.02163
	1.59072	1.70024	1.59041	2.71606	1.59072	4.46292			36.98	0.0607	36.98	0.05734	36.98	0.04924			3226.21	0.0276	3226.21	0.04993	3226.21	0.01889
	1.59225	1.66283	1.59194	2.71742	1.59194	4.47859			37	0.05672	37	0.03096	37	0.03788			3229.45	0.0322	3229.45	0.04098	3229.45	0.01767
	1.59348	1.70815	1.59317	2.73514	1.59378	4.53108			37.02	0.06368	37.02	0.04587	37.02	0.07197			3232.69	0.0322	3232.69	0.04918	3232.69	0.02011
	1.59501	1.72519	1.59501	2.70856	1.5947	4.52426			37.04	0.05373	37.04	0.05619	37.04	0.05303			3235.92	0.0322	3235.92	0.04545	3235.92	0.01615
	1.59624	1.74632	1.59654	2.71128	1.59624	4.53244			37.06	0.04179	37.06	0.06078	37.06	0.06629			3239.16	0.02972	3239.16	0.04396	3239.16	0.01859
	1.59746	1.71708	1.59746	2.69152	1.59746	4.45747			37.08	0.04975	37.08	0.05161	37.08	0.01894			3242.39	0.03574	3242.39	0.03428	3242.39	0.01828
	1.599	1.65785	1.599	2.72492	1.599	4.49904			37.1	0.05075	37.1	0.04587	37.1	0.06439			3245.62	0.03645	3245.62	0.03875	3245.62	0.01889
	1.60053	1.70938	1.60022	2.75218	1.60022	4.50722			37.12	0.04876	37.12	0.04358	37.12	0.03598			3248.85	0.03291	3248.85	0.04247	3248.85	0.01676
	1.60206	1.74598	1.60176	2.69356	1.60176	4.49972			37.14	0.03682	37.14	0.04817	37.14	0.06061			3252.08	0.02902	3252.08	0.04098	3252.08	0.01859
	1.60329	1.74789	1.60329	2.7072	1.60298	4.54539			37.16	0.04677	37.16	0.05275	37.16	0.05303			3255.31	0.02654	3255.31	0.04322	3255.31	0.01828
	1.60452	1.72437	1.60452	2.73037	1.60482	4.49359			37.18	0.05075	37.18	0.02523	37.18	0.02273			3258.54	0.02972	3258.54	0.04024	3258.54	0.02041
	1.60575	1.68518	1.60605	2.7549	1.60605	4.49427			37.2	0.03284	37.2	0.03096	37.2	0.0322			3261.76	0.03255	3261.76	0.03726	3261.76	0.01889
	1.60728	1.7091	1.60789	2.76785	1.60697	4.52358			37.22	0.04478	37.22	0.04931	37.22	0.06061			3264.98	0.02902	3264.98	0.04322	3264.98	0.0195
	1.60851	1.7348	1.60881	2.71946	1.60912	4.48814			37.24	0.05672	37.24	0.04587	37.24	0.03598			3268.2	0.0276	3268.2	0.04396	3268.2	0.0198
	1.61065	1.76315	1.61065	2.72219	1.61004	4.56038			37.26	0.05672	37.26	0.04243	37.26	0.03409			3271.42	0.03008	3271.42	0.03651	3271.42	0.01828
	1.61188	1.7545	1.61188	2.73582	1.61157	4.51404			37.28	0.06169	37.28	0.04817	37.28	0.05871			3274.64	0.03255	3274.64	0.03428	3274.64	0.01463
	1.61311	1.72751	1.61341	2.75422	1.6128	4.52358			37.3	0.04975	37.3	0.04587	37.3	0.03409			3277.86	0.02725	3277.86	0.04247	3277.86	0.01798
	1.61433	1.6847	1.61464	2.76785	1.61464	4.50109			37.32	0.05274	37.32	0.06651	37.32	0.05871			3281.07	0.02654	3281.07	0.0462	3281.07	0.01493
	1.61617	1.72055	1.61587	2.76172	1.61617	4.47723			37.34	0.06169	37.34	0.04472	37.34	0.06818			3284.29	0.02512	3284.29	0.04471	3284.29	0.0192
	1.61709	1.78639	1.6174	2.72219	1.61679	4.56924			37.36	0.04279	37.36	0.04817	37.36	0.06061			3287.5	0.02725	3287.5	0.04024	3287.5	0.0198
	1.61924	1.76486	1.61893	2.75013	1.61801	4.52562			37.38	0.07363	37.38	0.0344	37.38	0.05303			3290.71	0.02972	3290.71	0.04098	3290.71	0.0195
	1.62016	1.73098	1.62016	2.75831	1.61985	4.52153			37.4	0.06269	37.4	0.03899	37.4	0.07008			3293.92	0.02866	3293.92	0.04545	3293.92	0.01493
	1.62139	1.70972	1.62169	2.79921	1.62169	4.53244			37.42	0.05572	37.42	0.05734	37.42	0.07008			3297.13	0.03043	3297.13	0.03577	3297.13	0.01798
	1.62323	1.73548	1.62292	2.76445	1.62292	4.49018			37.44	0.05871	37.44	0.04243	37.44	0.04356			3300.33	0.02937	3300.33	0.04471	3300.33	0.01828
	1.62445	1.7789	1.62415	2.73105	1.62415	4.52085			37.46	0.05174	37.46	0.06422	37.46	0.06629			3303.54	0.0276	3303.54	0.04322	3303.54	0.01584
	1.62568	1.77147	1.62568	2.75559	1.62599	4.57674			37.48	0.07363	37.48	0.0539	37.48	0.05871			3306.74	0.0276	3306.74	0.04471	3306.74	0.01645
	1.62691	1.7701	1.6266	2.77672	1.62752	4.50177			37.5	0.06368	37.5	0.05849	37.5	0.07008			3309.94	0.03043	3309.94	0.03651	3309.94	0.01615
	1.62875	1.73514	1.62844	2.80125	1.62875	4.55629			37.52	0.08259	37.52	0.07454	37.52	0.04924			3313.14	0.03079	3313.14	0.03204	3313.14	0.01493
	1.63028	1.72832	1.62967	2.77058	1.62997	4.50858			37.54	0.08657	37.54	0.06651	37.54	0.06061			3316.34	0.02689	3316.34	0.038	3316.34	0.01584
	1.63151	1.7701	1.6312	2.73718	1.6312	4.49427			37.56	0.06866	37.56	0.06537	37.56	0.06061			3319.54	0.02795	3319.54	0.04024	3319.54	0.01402
	1.63304	1.79042	1.63304	2.77331	1.63243	4.55084			37.58	0.07662	37.58	0.08257	37.58	0.05492			3322.74	0.0276	3322.74	0.03577	3322.74	0.01676
	1.63396	1.79314	1.63396	2.79648	1.63427	4.56992			37.6	0.09751	37.6	0.11697	37.6	0.06061			3325.93	0.03008	3325.93	0.03651	3325.93	0.01463
	1.6355	1.75354	1.63519	2.79648	1.63611	4.5413			37.62	0.12836	37.62	0.09748	37.62	0.06061			3329.12	0.02972	3329.12	0.04024	3329.12	0.01706
	1.63703	1.74864	1.63703	2.80602	1.63672	4.53653			37.64	0.12438	37.64	0.12156	37.64	0.04545			3332.32	0.02866	3332.32	0.03651	3332.32	0.01402
	1.63826	1.76377	1.63826	2.75559	1.63795	4.47451			37.66	0.14428	37.66	0.13532	37.66	0.08712			3335.51	0.02548	3335.51	0.04098	3335.51	0.01523
	1.63948	1.80793	1.63948	2.78421	1.63948	4.54811			37.68	0.18806	37.68	0.16284	37.68	0.08901			3338.69	0.02619	3338.69	0.04024	3338.69	0.01493
	1.64132	1.80255	1.64102	2.7958	1.64132	4.55766			37.7	0.21094	37.7	0.20413	37.7	0.07576			3341.88	0.02512	3341.88	0.03651	3341.88	0.01676
	1.64255	1.76813	1.64286	2.7958	1.64224	4.56992			37.72	0.23085	37.72	0.19725	37.72	0.10227			3345.07	0.02123	3345.07	0.03353	3345.07	0.01737
	1.64408	1.76111	1.64347	2.82034	1.64378	4.54948			37.74	0.34129	37.74	0.26491	37.74	0.10795			3348.25	0.02619	3348.25	0.03577	3348.25	0.01584
	1.645	1.7517	1.645	2.76581	1.64531	4.51199			37.76	0.3592	37.76	0.31881	37.76	0.13258			3351.44	0.02052	3351.44	0.03577	3351.44	0.01523
	1.64715	1.81284	1.64654	2.79921	1.64654	4.54539			37.78	0.39204	37.78	0.35321	37.78	0.12121			3354.62	0.02831	3354.62	0.0313	3354.62	0.01463
	1.64807	1.81495	1.64838	2.79035	1.64807	4.55016			37.8	0.50149	37.8	0.47133	37.8	0.17614			3357.8	0.02442	3357.8	0.03502	3357.8	0.01432
	1.64899	1.81959	1.6493	2.83192	1.6496	4.57742			37.82	0.55522	37.82	0.49885	37.82	0.21401			3360.97	0.02548	3360.97	0.03279	3360.97	0.01463
	1.65083	1.77406	1.65083	2.82443	1.65114	4.58424			37.84	0.63781	37.84	0.60092	37.84	0.22538			3364.15	0.02335	3364.15	0.03726	3364.15	0.01463
	1.65206	1.75266	1.65206	2.78694	1.65236	4.51813			37.86	0.64577	37.86	0.66972	37.86	0.28788			3367.33	0.02512	3367.33	0.03726	3367.33	0.01493
	1.65359	1.79723	1.6539	2.79512	1.65359	4.56652			37.88	0.73134	37.88	0.76835	37.88	0.35038			3370.5	0.0276	3370.5	0.03204	3370.5	0.01523
	1.65512	1.84549	1.65512	2.80261	1.65512	4.53653			37.9	0.6995	37.9	0.70872	37.9	0.43371			3373.67	0.02725	3373.67	0.04173	3373.67	0.01584
	1.65635	1.8414	1.65666	2.84146	1.65604	4.57674			37.92	0.6796	37.92	0.73624	37.92	0.45644			3376.85	0.02194	3376.85	0.03502	3376.85	0.01402
	1.65789	1.78694	1.65758	2.84351	1.65789	4.61082			37.94	0.6806	37.94	0.69381	37.94	0.58523			3380.02	0.02477	3380.02	0.02906	3380.02	0.01706
	1.65973	1.77978	1.65942	2.81488	1.65942	4.55698			37.96	0.6	37.96	0.68463	37.96	0.66856			3383.18	0.02442	3383.18	0.02906	3383.18	0.01432
	1.66126	1.8003	1.66095	2.80807	1.66065	4.5781			37.98	0.53035	37.98	0.64564	37.98	0.71401			3386.35	0.02406	3386.35	0.038	3386.35	0.01371
	1.66218	1.84092	1.66218	2.80466	1.66157	4.52426			38	0.48259	38	0.62615	38	0.75			3389.52	0.02477	3389.52	0.03428	3389.52	0.01432
	1.66402	1.8553	1.66341	2.85987	1.66371	4.59582			38.02	0.42687	38.02	0.54473	38.02	0.72727			3392.68	0.02512	3392.68	0.03279	3392.68	0.0131
	1.66494	1.82272	1.66463	2.84078	1.66463	4.62241			38.04	0.37114	38.04	0.43693	38.04	0.71212			3395.84	0.02371	3395.84	0.03726	3395.84	0.01432
	1.66617	1.80684	1.66617	2.84487	1.66647	4.58287			38.06	0.32537	38.06	0.35665	38.06	0.65341			3399	0.02831	3399	0.02683	3399	0.0131
	1.6677	1.78299	1.6677	2.81284	1.66739	4.59719			38.08	0.28557	38.08	0.32798	38.08	0.60985			3402.16	0.02442	3402.16	0.03428	3402.16	0.0128
	1.66954	1.85264	1.66893	2.82783	1.66923	4.53448			38.1	0.23085	38.1	0.28211	38.1	0.61174			3405.32	0.02335	3405.32	0.03577	3405.32	0.0131
	1.67107	1.87936	1.67077	2.85305	1.67046	4.59923			38.12	0.19105	38.12	0.24312	38.12	0.47538			3408.48	0.02123	3408.48	0.03502	3408.48	0.01371
	1.67199	1.84146	1.67199	2.85782	1.67199	4.6265			38.14	0.16617	38.14	0.24541	38.14	0.45455			3411.63	0.02159	3411.63	0.03651	3411.63	0.01402
	1.67322	1.82211	1.67322	2.88713	1.67322	4.58219			38.16	0.1592	38.16	0.1617	38.16	0.39583			3414.79	0.02795	3414.79	0.04024	3414.79	0.01158
	1.67445	1.79212	1.67445	2.81556	1.67475	4.63672			38.18	0.13433	38.18	0.16628	38.18	0.25			3417.94	0.02583	3417.94	0.03726	3417.94	0.01341
	1.67629	1.86661	1.67598	2.85441	1.67567	4.5856			38.2	0.10647	38.2	0.14105	38.2	0.25379			3421.09	0.01982	3421.09	0.03949	3421.09	0.01402
	1.67751	1.87847	1.67751	2.86123	1.67721	4.56243			38.22	0.11443	38.22	0.1422	38.22	0.18939			3424.24	0.02477	3424.24	0.03204	3424.24	0.01402
	1.67935	1.86648	1.67905	2.90076	1.67874	4.6265			38.24	0.08955	38.24	0.10894	38.24	0.20076			3427.39	0.02583	3427.39	0.04024	3427.39	0.01676
	1.67997	1.85169	1.68089	2.89122	1.67966	4.59651			38.26	0.06169	38.26	0.10321	38.26	0.16098			3430.54	0.02689	3430.54	0.0313	3430.54	0.01341
	1.68181	1.82368	1.68181	2.8401	1.6815	4.66126			38.28	0.09751	38.28	0.08028	38.28	0.16098			3433.68	0.02159	3433.68	0.03428	3433.68	0.0131
	1.68304	1.83942	1.68304	2.89803	1.68273	4.60673			38.3	0.07164	38.3	0.06881	38.3	0.14773			3436.83	0.023	3436.83	0.03279	3436.83	0.01371
	1.68488	1.88693	1.68457	2.89599	1.68457	4.56175			38.32	0.05075	38.32	0.09633	38.32	0.11553			3439.97	0.02335	3439.97	0.02981	3439.97	0.01432
	1.6858	1.89013	1.6861	2.90962	1.6861	4.65444			38.34	0.07065	38.34	0.08257	38.34	0.11932			3443.11	0.02583	3443.11	0.03502	3443.11	0.01463
	1.68733	1.8949	1.68733	2.93416	1.68733	4.61491			38.36	0.06169	38.36	0.06422	38.36	0.10038			3446.25	0.02371	3446.25	0.038	3446.25	0.01493
	1.68825	1.84692	1.68856	2.87214	1.68886	4.6449			38.38	0.07065	38.38	0.06078	38.38	0.08144			3449.39	0.02335	3449.39	0.04024	3449.39	0.01402
	1.69009	1.85135	1.69009	2.90281	1.68978	4.65035			38.4	0.05075	38.4	0.06537	38.4	0.07008			3452.52	0.02442	3452.52	0.02906	3452.52	0.01463
	1.69162	1.88829	1.69101	2.8919	1.69101	4.6006			38.42	0.06866	38.42	0.0344	38.42	0.06629			3455.66	0.02265	3455.66	0.03651	3455.66	0.01615
	1.69316	1.92107	1.69285	2.94643	1.69285	4.67148			38.44	0.05274	38.44	0.05505	38.44	0.07197			3458.79	0.02088	3458.79	0.03279	3458.79	0.0131
	1.69438	1.92223	1.69469	2.96755	1.69438	4.63876			38.46	0.04478	38.46	0.06537	38.46	0.05303			3461.92	0.02159	3461.92	0.0313	3461.92	0.01463
	1.69592	1.86839	1.69592	2.89599	1.69561	4.65308			38.48	0.04179	38.48	0.05734	38.48	0.06818			3465.06	0.02335	3465.06	0.03055	3465.06	0.01036
	1.69745	1.8675	1.69714	2.91098	1.69714	4.69942			38.5	0.0597	38.5	0.06422	38.5	0.04735			3468.18	0.0184	3468.18	0.03577	3468.18	0.01493
	1.69868	1.89027	1.69837	2.92871	1.69868	4.66126			38.52	0.04876	38.52	0.04587	38.52	0.05492			3471.31	0.02088	3471.31	0.0313	3471.31	0.01432
	1.6999	1.93191	1.6996	2.9696	1.69929	4.65512			38.54	0.05672	38.54	0.06193	38.54	0.06818			3474.44	0.01734	3474.44	0.03577	3474.44	0.01371
	1.70144	1.93205	1.70113	2.97164	1.70113	4.66126			38.56	0.05473	38.56	0.03096	38.56	0.05492			3477.56	0.0184	3477.56	0.0313	3477.56	0.01371
	1.70266	1.9118	1.70266	2.94506	1.70266	4.68443			38.58	0.04776	38.58	0.0367	38.58	0.04924			3480.69	0.02371	3480.69	0.03502	3480.69	0.01341
	1.7045	1.90192	1.70358	2.96006	1.7042	4.73691			38.6	0.0398	38.6	0.0367	38.6	0.05114			3483.81	0.02159	3483.81	0.03502	3483.81	0.01158
	1.70542	1.89129	1.70542	2.95529	1.70542	4.69738			38.62	0.04876	38.62	0.02752	38.62	0.05492			3486.93	0.02159	3486.93	0.03875	3486.93	0.01219
	1.70665	1.93634	1.70696	2.97914	1.70634	4.65308			38.64	0.0408	38.64	0.05046	38.64	0.01705			3490.05	0.02088	3490.05	0.02981	3490.05	0.01249
	1.70818	1.97233	1.70818	3.02821	1.70788	4.69124			38.66	0.0398	38.66	0.0367	38.66	0.04167			3493.17	0.01805	3493.17	0.02459	3493.17	0.01219
	1.70941	1.97901	1.70972	2.99482	1.70972	4.70897			38.68	0.04179	38.68	0.04472	38.68	0.05492			3496.29	0.01875	3496.29	0.0313	3496.29	0.01371
	1.71125	1.92046	1.71125	2.96415	1.71095	4.74441			38.7	0.03781	38.7	0.02294	38.7	0.08901			3499.4	0.01805	3499.4	0.02683	3499.4	0.01493
	1.71248	1.89395	1.71279	3.01254	1.71248	4.73895			38.72	0.03582	38.72	0.03784	38.72	0.04167			3502.52	0.01557	3502.52	0.03204	3502.52	0.01127
	1.71401	1.96824	1.71401	3.03299	1.7134	4.70828			38.74	0.03881	38.74	0.05963	38.74	0.0303			3505.63	0.01875	3505.63	0.03502	3505.63	0.01158
	1.71493	1.99475	1.71524	3.0473	1.71493	4.75872			38.76	0.04279	38.76	0.02752	38.76	0.06061			3508.74	0.01875	3508.74	0.02906	3508.74	0.01127
	1.71677	1.98773	1.71647	3.01595	1.71677	4.70215			38.78	0.03383	38.78	0.03096	38.78	0.05303			3511.85	0.01946	3511.85	0.03204	3511.85	0.01188
	1.718	1.96278	1.71831	3.02958	1.71769	4.78326			38.8	0.05174	38.8	0.04817	38.8	0.03977			3514.96	0.01982	3514.96	0.02683	3514.96	0.01158
	1.71984	1.95495	1.71953	3.06911	1.71892	4.78189			38.82	0.05473	38.82	0.05275	38.82	0.05682			3518.06	0.01699	3518.06	0.02906	3518.06	0.01097
	1.72076	1.96844	1.72107	3.05752	1.72107	4.76076			38.84	0.04776	38.84	0.03784	38.84	0.04924			3521.17	0.02123	3521.17	0.0313	3521.17	0.00731
	1.72199	2.00715	1.72199	3.11341	1.72199	4.8187			38.86	0.06269	38.86	0.03555	38.86	0.0322			3524.27	0.02088	3524.27	0.03353	3524.27	0.01097
	1.72352	2.04062	1.72383	3.08478	1.72383	4.73964			38.88	0.04876	38.88	0.05275	38.88	0.03788			3527.38	0.02265	3527.38	0.03279	3527.38	0.01188
	1.72505	2.03244	1.72505	3.05548	1.72505	4.81938			38.9	0.06567	38.9	0.04358	38.9	0.06061			3530.48	0.01769	3530.48	0.03204	3530.48	0.01036
	1.72689	1.98064	1.72659	3.09978	1.72597	4.81938			38.92	0.04677	38.92	0.04587	38.92	0.05114			3533.58	0.01946	3533.58	0.02981	3533.58	0.0128
	1.72781	1.97587	1.72781	3.11682	1.72751	4.81325			38.94	0.05174	38.94	0.04702	38.94	0.03977			3536.68	0.01663	3536.68	0.03428	3536.68	0.01371
	1.72935	2.03858	1.72935	3.15703	1.72935	4.87663			38.96	0.0408	38.96	0.06422	38.96	0.03977			3539.77	0.01734	3539.77	0.03055	3539.77	0.0131
	1.73088	2.08492	1.73057	3.13658	1.73057	4.83165			38.98	0.0607	38.98	0.05963	38.98	0.02273			3542.87	0.02159	3542.87	0.02534	3542.87	0.01127
	1.73211	2.06652	1.73211	3.12704	1.7318	4.81052			39	0.06667	39	0.04472	39	0.04356			3545.96	0.01769	3545.96	0.0313	3545.96	0.00975
	1.73364	2.02358	1.73364	3.14885	1.73364	4.90321			39.02	0.06269	39.02	0.05505	39.02	0.02651			3549.06	0.0184	3549.06	0.02906	3549.06	0.01371
	1.73487	2.02971	1.73456	3.15976	1.73487	4.8814			39.04	0.0408	39.04	0.02982	39.04	0.05492			3552.15	0.01805	3552.15	0.02534	3552.15	0.00975
	1.7361	2.06379	1.7364	3.18566	1.7361	4.91889			39.06	0.04478	39.06	0.0344	39.06	0.0625			3555.24	0.01699	3555.24	0.02906	3555.24	0.01005
	1.73763	2.08765	1.73763	3.21019	1.73794	4.89026			39.08	0.03682	39.08	0.0344	39.08	0.05303			3558.33	0.01557	3558.33	0.02832	3558.33	0.01219
	1.73916	2.13059	1.73855	3.19452	1.73886	4.87799			39.1	0.03284	39.1	0.03211	39.1	0.07008			3561.41	0.02088	3561.41	0.02832	3561.41	0.0128
	1.74039	2.09787	1.74039	3.22451	1.7407	4.95229			39.12	0.04776	39.12	0.04358	39.12	0.04545			3564.5	0.01592	3564.5	0.02608	3564.5	0.01341
	1.74192	2.07879	1.74192	3.22587	1.74162	4.96728			39.14	0.04478	39.14	0.06307	39.14	0.06629			3567.58	0.02123	3567.58	0.02757	3567.58	0.01158
	1.74284	2.07197	1.74315	3.27631	1.74315	4.98909			39.16	0.04378	39.16	0.03096	39.16	0.07197			3570.67	0.02088	3570.67	0.0313	3570.67	0.01066
	1.74468	2.14286	1.74438	3.30493	1.74468	4.98977			39.18	0.05572	39.18	0.04243	39.18	0.04735			3573.75	0.01805	3573.75	0.02161	3573.75	0.01341
	1.74591	2.17421	1.74591	3.25654	1.7456	4.95365			39.2	0.04279	39.2	0.02638	39.2	0.0303			3576.83	0.01805	3576.83	0.02757	3576.83	0.00792
	1.74775	2.15581	1.74744	3.29675	1.74714	5.04566			39.22	0.04677	39.22	0.04243	39.22	0.04924			3579.91	0.02123	3579.91	0.0231	3579.91	0.01097
	1.74898	2.13877	1.74867	3.3431	1.74898	5.03203			39.24	0.02687	39.24	0.02294	39.24	0.05114			3582.98	0.01805	3582.98	0.02459	3582.98	0.00945
	1.7502	2.134	1.7499	3.38263	1.75051	5.05316			39.26	0.02587	39.26	0.02294	39.26	0.04735			3586.06	0.01734	3586.06	0.03055	3586.06	0.01127
	1.75204	2.17148	1.75143	3.39217	1.75143	5.11314			39.28	0.05771	39.28	0.02408	39.28	0.04356			3589.13	0.01663	3589.13	0.03279	3589.13	0.01097
	1.75296	2.22669	1.75358	3.35878	1.75296	5.09064			39.3	0.04378	39.3	0.04014	39.3	0.0625			3592.21	0.01911	3592.21	0.02832	3592.21	0.00792
	1.7545	2.21578	1.7545	3.42693	1.75419	5.13426			39.32	0.03682	39.32	0.0172	39.32	0.02273			3595.28	0.01486	3595.28	0.02683	3595.28	0.00975
	1.75572	2.2301	1.75572	3.44942	1.75572	5.13563			39.34	0.02886	39.34	0.02982	39.34	0.03598			3598.35	0.01451	3598.35	0.02608	3598.35	0.01127
	1.75726	2.18716	1.75664	3.46851	1.75726	5.16971			39.36	0.02886	39.36	0.04243	39.36	0.04356			3601.42	0.01769	3601.42	0.02906	3601.42	0.00914
	1.7591	2.2301	1.75818	3.52031	1.75818	5.25081			39.38	0.03582	39.38	0.05734	39.38	0.02651			3604.49	0.01982	3604.49	0.02534	3604.49	0.00609
	1.76002	2.28394	1.76002	3.52576	1.76002	5.22628			39.4	0.03284	39.4	0.04358	39.4	0.0303			3607.55	0.0184	3607.55	0.02608	3607.55	0.00762
	1.76155	2.31529	1.76125	3.53258	1.76155	5.21742			39.42	0.03184	39.42	0.02638	39.42	0.0303			3610.62	0.01557	3610.62	0.02832	3610.62	0.01036
	1.76278	2.29894	1.76247	3.5687	1.76247	5.3067			39.44	0.04975	39.44	0.03555	39.44	0.04545			3613.68	0.01628	3613.68	0.02832	3613.68	0.01036
	1.76431	2.27576	1.76401	3.62731	1.76431	5.28285			39.46	0.05174	39.46	0.04243	39.46	0.02273			3616.74	0.01699	3616.74	0.02832	3616.74	0.01066
	1.76523	2.29076	1.76554	3.69888	1.76554	5.38236			39.48	0.04876	39.48	0.02179	39.48	0.04356			3619.8	0.01769	3619.8	0.02459	3619.8	0.01097
	1.76707	2.34596	1.76707	3.6723	1.76738	5.38167			39.5	0.03284	39.5	0.03326	39.5	0.01326			3622.86	0.0138	3622.86	0.02906	3622.86	0.00792
	1.7683	2.38822	1.7683	3.71115	1.76799	5.38372			39.52	0.02886	39.52	0.00344	39.52	0.02651			3625.92	0.01415	3625.92	0.02683	3625.92	0.00914
	1.77045	2.39981	1.76953	3.75818	1.76983	5.45937			39.54	0.03781	39.54	0.04014	39.54	0.0322			3628.98	0.01911	3628.98	0.02981	3628.98	0.00823
	1.77137	2.38481	1.77167	3.7868	1.77106	5.46074			39.56	0.0398	39.56	0.02638	39.56	0.01136			3632.03	0.01699	3632.03	0.02683	3632.03	0.01005
	1.77229	2.36573	1.77259	3.83519	1.7729	5.52344			39.58	0.04577	39.58	0.02982	39.58	0.02841			3635.09	0.01592	3635.09	0.02161	3635.09	0.00731
	1.77413	2.40185	1.77413	3.88222	1.77382	5.59364			39.6	0.02687	39.6	0.03555	39.6	0.0303			3638.14	0.01557	3638.14	0.02235	3638.14	0.01127
	1.77566	2.49795	1.77566	3.88427	1.77535	5.56229			39.62	0.0398	39.62	0.04014	39.62	0.03598			3641.19	0.01557	3641.19	0.02757	3641.19	0.01097
	1.77627	2.49455	1.77689	3.93061	1.77658	5.6693			39.64	0.03184	39.64	0.0344	39.64	0.03977			3644.24	0.01769	3644.24	0.02385	3644.24	0.01066
	1.77781	2.50068	1.77842	3.97628	1.77781	5.6468			39.66	0.03881	39.66	0.02638	39.66	0.02462			3647.29	0.01522	3647.29	0.02534	3647.29	0.01036
	1.77965	2.46933	1.77965	4.0533	1.77934	5.69588			39.68	0.03085	39.68	0.03096	39.68	0.03598			3650.34	0.01769	3650.34	0.02161	3650.34	0.01127
	1.78118	2.5259	1.78087	4.06147	1.78087	5.81992			39.7	0.03582	39.7	0.03326	39.7	0.01705			3653.38	0.01557	3653.38	0.02161	3653.38	0.00853
	1.78241	2.59269	1.78302	4.08192	1.78241	5.79539			39.72	0.03582	39.72	0.0172	39.72	0.0303			3656.43	0.01451	3656.43	0.02385	3656.43	0.01036
	1.78363	2.60837	1.78363	4.16235	1.78394	5.87581			39.74	0.03085	39.74	0.05505	39.74	0.02841			3659.47	0.01663	3659.47	0.02385	3659.47	0.01097
	1.78517	2.62881	1.78517	4.19506	1.78455	5.90035			39.76	0.02687	39.76	0.0195	39.76	0.03977			3662.51	0.01557	3662.51	0.02459	3662.51	0.00792
	1.7867	2.60837	1.7867	4.28639	1.7867	5.92148			39.78	0.04279	39.78	0.02982	39.78	0.0322			3665.55	0.01486	3665.55	0.02534	3665.55	0.00853
	1.78824	2.63018	1.78854	4.33751	1.78793	6.04757			39.8	0.02786	39.8	0.02752	39.8	0.0303			3668.59	0.01486	3668.59	0.02161	3668.59	0.00762
	1.78946	2.70856	1.78946	4.34978	1.78946	6.05779			39.82	0.03682	39.82	0.02523	39.82	0.03977			3671.63	0.01309	3671.63	0.02012	3671.63	0.00945
	1.791	2.74536	1.79069	4.43634	1.791	6.12663			39.84	0.02488	39.84	0.05161	39.84	0.04356			3674.66	0.01274	3674.66	0.0313	3674.66	0.00853
	1.79253	2.77808	1.79222	4.47996	1.79222	6.18388			39.86	0.0398	39.86	0.0344	39.86	0.0322			3677.7	0.01522	3677.7	0.02608	3677.7	0.00792
	1.79376	2.75013	1.79406	4.57606	1.79345	6.19547			39.88	0.00896	39.88	0.03899	39.88	0.03598			3680.73	0.01628	3680.73	0.02906	3680.73	0.00823
	1.79498	2.77944	1.79498	4.61763	1.79498	6.31474			39.9	0.03881	39.9	0.01835	39.9	0			3683.76	0.01663	3683.76	0.02459	3683.76	0.00914
	1.79652	2.84146	1.79682	4.6524	1.7959	6.35836			39.92	0.02687	39.92	0.02294	39.92	0.0322			3686.79	0.01415	3686.79	0.02161	3686.79	0.0064
	1.79744	2.8994	1.79805	4.72532	1.79774	6.42652			39.94	0.03085	39.94	0.02064	39.94	0.03788			3689.82	0.01486	3689.82	0.02683	3689.82	0.0067
	1.79928	2.9512	1.79866	4.80575	1.79897	6.50081			39.96	0.02587	39.96	0.02294	39.96	0.03977			3692.85	0.01309	3692.85	0.02459	3692.85	0.00884
									39.98	0.02786	39.98	0.03211	39.98	0.02841			3695.88	0.01699	3695.88	0.02235	3695.88	0.00701
									40	0.0398	40	0.04472	40	0.0303			3698.9	0.01345	3698.9	0.01639	3698.9	0.00914
									40.02	0.03781	40.02	0.02408	40.02	0.01326			3701.93	0.01592	3701.93	0.02683	3701.93	0.00731
									40.04	0.05871	40.04	0.04014	40.04	0.0322			3704.95	0.01557	3704.95	0.02235	3704.95	0.00853
									40.06	0.04179	40.06	0.0344	40.06	0.05114			3707.97	0.01557	3707.97	0.01863	3707.97	0.01036
									40.08	0.0398	40.08	0.02638	40.08	0.01894			3710.99	0.0138	3710.99	0.01788	3710.99	0.00762
									40.1	0.02886	40.1	0.02867	40.1	0.05682			3714.01	0.0138	3714.01	0.0231	3714.01	0.00701
									40.12	0.04577	40.12	0.01835	40.12	0.01705			3717.02	0.01309	3717.02	0.0231	3717.02	0.00914
									40.14	0.03383	40.14	0.04014	40.14	0.02083			3720.04	0.01451	3720.04	0.02161	3720.04	0.00884
									40.16	0.03383	40.16	0.02982	40.16	0.03788			3723.05	0.01274	3723.05	0.02012	3723.05	0.00914
									40.18	0.02488	40.18	0.04128	40.18	0.02841			3726.07	0.01486	3726.07	0.02534	3726.07	0.0067
									40.2	0.02587	40.2	0.0367	40.2	0.02273			3729.08	0.01345	3729.08	0.01937	3729.08	0.00731
									40.22	0.04478	40.22	0.02408	40.22	0.05114			3732.09	0.01132	3732.09	0.0231	3732.09	0.00975
									40.24	0.03184	40.24	0.03326	40.24	0.03788			3735.1	0.01274	3735.1	0.02161	3735.1	0.0064
									40.26	0.04478	40.26	0.02867	40.26	0.04545			3738.11	0.01132	3738.11	0.02385	3738.11	0.00609
									40.28	0.04577	40.28	0.02523	40.28	0.01136			3741.11	0.01345	3741.11	0.02683	3741.11	0.00731
									40.3	0.04179	40.3	0.0344	40.3	0.04356			3744.12	0.01451	3744.12	0.02012	3744.12	0.00914
									40.32	0.02786	40.32	0.0172	40.32	0.03598			3747.12	0.01309	3747.12	0.0231	3747.12	0.00853
									40.34	0.03383	40.34	0.01835	40.34	0.03788			3750.12	0.01203	3750.12	0.01788	3750.12	0.00762
									40.36	0.0398	40.36	0.03784	40.36	0.04167			3753.12	0.0138	3753.12	0.01863	3753.12	0.01097
									40.38	0.04179	40.38	0.01376	40.38	0.03977			3756.12	0.01132	3756.12	0.0231	3756.12	0.00731
									40.4	0.02985	40.4	0.03555	40.4	0.02083			3759.12	0.01168	3759.12	0.02012	3759.12	0.0067
									40.42	0.03383	40.42	0.02752	40.42	0.01705			3762.12	0.01097	3762.12	0.01937	3762.12	0.00731
									40.44	0.01294	40.44	0.02982	40.44	0.03409			3765.11	0.01238	3765.11	0.0231	3765.11	0.00548
									40.46	0.04279	40.46	0.02752	40.46	0.04356			3768.11	0.01097	3768.11	0.02086	3768.11	0.0064
									40.48	0.0408	40.48	0.04472	40.48	0.01894
									40.5	0.03483	40.5	0.04128	40.5	0.05303
									40.52	0.03582	40.52	0.02752	40.52	0.01136
									40.54	0.03881	40.54	0.0367	40.54	0.05871
									40.56	0.03483	40.56	0.03211	40.56	0.03598
									40.58	0.03781	40.58	0.02408	40.58	0.03977
									40.6	0.03383	40.6	0.02294	40.6	0.0322
									40.62	0.03781	40.62	0.02523	40.62	0.04545
									40.64	0.04378	40.64	0.02408	40.64	0.02273
									40.66	0.04478	40.66	0.02638	40.66	0.02841
									40.68	0.04179	40.68	0.03096	40.68	0.01894
									40.7	0.03682	40.7	0.04587	40.7	0.02083
									40.72	0.02786	40.72	0.0344	40.72	0.06061
									40.74	0.02786	40.74	0.02638	40.74	0.02273
									40.76	0.03483	40.76	0.03899	40.76	0.03409
									40.78	0.0199	40.78	0.02408	40.78	0.01894
									40.8	0.03483	40.8	0.03326	40.8	0.0322
									40.82	0.04776	40.82	0.04702	40.82	0.02273
									40.84	0.03682	40.84	0.05161	40.84	0.01515
									40.86	0.03483	40.86	0.02867	40.86	0.04167
									40.88	0.02886	40.88	0.02523	40.88	0.03409
									40.9	0.02886	40.9	0.0195	40.9	0.02083
									40.92	0.02985	40.92	0.04014	40.92	0.04545
									40.94	0.02786	40.94	0.03211	40.94	0.02083
									40.96	0.03184	40.96	0.04472	40.96	0.02841
									40.98	0.05373	40.98	0.04931	40.98	0.03977
									41	0.02786	41	0.03096	41	0.03409
									41.02	0.05373	41.02	0.03096	41.02	0.02651
									41.04	0.04577	41.04	0.03326	41.04	0.01136
									41.06	0.02886	41.06	0.02867	41.06	0.05871
									41.08	0.0408	41.08	0.04472	41.08	0.03788
									41.1	0.04179	41.1	0.03555	41.1	0.0625
									41.12	0.03483	41.12	0.04128	41.12	0.03598
									41.14	0.03184	41.14	0.03899	41.14	0.01894
									41.16	0.03781	41.16	0.02867	41.16	0.03409
									41.18	0.02886	41.18	0.0195	41.18	0.03977
									41.2	0.04876	41.2	0.02523	41.2	0.03788
									41.22	0.03682	41.22	0.03211	41.22	0.03977
									41.24	0.03085	41.24	0.0367	41.24	0.04356
									41.26	0.0408	41.26	0.04817	41.26	0.03598
									41.28	0.04677	41.28	0.02638	41.28	0.05492
									41.3	0.03582	41.3	0.02408	41.3	0.03598
									41.32	0.03582	41.32	0.0195	41.32	0.05114
									41.34	0.04478	41.34	0.0195	41.34	0.0322
									41.36	0.04279	41.36	0.02179	41.36	0.04356
									41.38	0.01791	41.38	0.02638	41.38	0.01705
									41.4	0.03582	41.4	0.03211	41.4	0.02841
									41.42	0.02985	41.42	0.02638	41.42	0.04356
									41.44	0.03085	41.44	0.02638	41.44	0.03409
									41.46	0.04776	41.46	0.0367	41.46	0.04356
									41.48	0.03483	41.48	0.04243	41.48	0.00947
									41.5	0.05174	41.5	0.04128	41.5	0.02651
									41.52	0.02388	41.52	0.02179	41.52	0.02273
									41.54	0.02985	41.54	0.02408	41.54	0.02273
									41.56	0.04677	41.56	0.0344	41.56	0.01136
									41.58	0.04179	41.58	0.04358	41.58	0.03598
									41.6	0.0408	41.6	0.03326	41.6	0.04545
									41.62	0.02985	41.62	0.02294	41.62	0.03788
									41.64	0.0199	41.64	0.04128	41.64	0.02841
									41.66	0.0398	41.66	0.04014	41.66	0.02841
									41.68	0.03483	41.68	0.05619	41.68	0.03977
									41.7	0.0199	41.7	0.04931	41.7	0.02273
									41.72	0.03483	41.72	0.02638	41.72	0.03598
									41.74	0.0398	41.74	0.02867	41.74	0.02841
									41.76	0.02886	41.76	0.02867	41.76	0.0322
									41.78	0.03483	41.78	0.03096	41.78	0.02841
									41.8	0.02687	41.8	0.02752	41.8	0.04167
									41.82	0.0408	41.82	0.04014	41.82	0.03977
									41.84	0.03881	41.84	0.02752	41.84	0.0322
									41.86	0.03184	41.86	0.04243	41.86	0.07765
									41.88	0.03383	41.88	0.02064	41.88	0.01894
									41.9	0.04677	41.9	0.04817	41.9	0.0322
									41.92	0.03184	41.92	0.04014	41.92	0.04924
									41.94	0.03383	41.94	0.0367	41.94	0.03409
									41.96	0.02786	41.96	0.04931	41.96	0.0322
									41.98	0.02886	41.98	0.05275	41.98	0.02651
									42	0.04577	42	0.01606	42	0.01515
									42.02	0.04478	42.02	0.03784	42.02	0.03788
									42.04	0.02687	42.04	0.02523	42.04	0.0303
									42.06	0.02985	42.06	0.04472	42.06	0.05303
									42.08	0.03881	42.08	0.01835	42.08	0.04545
									42.1	0.0398	42.1	0.03555	42.1	0.02273
									42.12	0.03881	42.12	0.03211	42.12	0.04545
									42.14	0.03582	42.14	0.02982	42.14	0.01515
									42.16	0.02886	42.16	0.02752	42.16	0.00947
									42.18	0.03483	42.18	0.05161	42.18	0.02462
									42.2	0.04279	42.2	0.02523	42.2	0.03598
									42.22	0.04577	42.22	0.01835	42.22	0.04545
									42.24	0.02786	42.24	0.03555	42.24	0.03409
									42.26	0.0408	42.26	0.04587	42.26	0.02841
									42.28	0.04677	42.28	0.0367	42.28	0.02651
									42.3	0.04876	42.3	0.04702	42.3	0.04167
									42.32	0.05274	42.32	0.02867	42.32	0.02841
									42.34	0.0398	42.34	0.04128	42.34	0.0303
									42.36	0.04378	42.36	0.03326	42.36	0.0322
									42.38	0.03483	42.38	0.04587	42.38	0.02462
									42.4	0.03682	42.4	0.02408	42.4	0.06629
									42.42	0.05174	42.42	0.03899	42.42	0.03598
									42.44	0.0398	42.44	0.03784	42.44	0.04356
									42.46	0.0398	42.46	0.02523	42.46	0.02651
									42.48	0.05672	42.48	0.03211	42.48	0.03409
									42.5	0.04677	42.5	0.04358	42.5	0.0303
									42.52	0.05672	42.52	0.05161	42.52	0.03977
									42.54	0.05174	42.54	0.06193	42.54	0.04356
									42.56	0.07264	42.56	0.05505	42.56	0.0322
									42.58	0.05672	42.58	0.06193	42.58	0.0303
									42.6	0.05572	42.6	0.04587	42.6	0.06061
									42.62	0.05473	42.62	0.05849	42.62	0.03598
									42.64	0.05771	42.64	0.04014	42.64	0.06439
									42.66	0.06269	42.66	0.04817	42.66	0.03409
									42.68	0.04677	42.68	0.06881	42.68	0.04356
									42.7	0.02289	42.7	0.04702	42.7	0.05303
									42.72	0.04179	42.72	0.04128	42.72	0.05871
									42.74	0.04577	42.74	0.05619	42.74	0.07197
									42.76	0.0408	42.76	0.04358	42.76	0.05682
									42.78	0.04876	42.78	0.03784	42.78	0.04545
									42.8	0.04179	42.8	0.0539	42.8	0.05114
									42.82	0.05075	42.82	0.03096	42.82	0.0303
									42.84	0.03682	42.84	0.03096	42.84	0.02083
									42.86	0.05075	42.86	0.04358	42.86	0.02841
									42.88	0.04677	42.88	0.04128	42.88	0.05682
									42.9	0.04378	42.9	0.03326	42.9	0.05114
									42.92	0.03682	42.92	0.03784	42.92	0.0303
									42.94	0.03383	42.94	0.03211	42.94	0.0303
									42.96	0.04776	42.96	0.03899	42.96	0.02651
									42.98	0.04876	42.98	0.04817	42.98	0.02651
									43	0.03184	43	0.04128	43	0.05682
									43.02	0.02189	43.02	0.03096	43.02	0.04545
									43.04	0.04478	43.04	0.05275	43.04	0.04167
									43.06	0.0398	43.06	0.03211	43.06	0.04167
									43.08	0.04677	43.08	0.0344	43.08	0.0303
									43.1	0.04478	43.1	0.03211	43.1	0.03409
									43.12	0.05473	43.12	0.03784	43.12	0.03409
									43.14	0.03881	43.14	0.03096	43.14	0.04924
									43.16	0.03781	43.16	0.0367	43.16	0.02462
									43.18	0.03483	43.18	0.03784	43.18	0.02651
									43.2	0.04179	43.2	0.02982	43.2	0.04545
									43.22	0.04279	43.22	0.05046	43.22	0.02273
									43.24	0.0408	43.24	0.03555	43.24	0.05682
									43.26	0.03383	43.26	0.01835	43.26	0.02841
									43.28	0.04179	43.28	0.03211	43.28	0.00758
									43.3	0.03781	43.3	0.04472	43.3	0.01705
									43.32	0.05075	43.32	0.0344	43.32	0.04356
									43.34	0.04179	43.34	0.02179	43.34	0.02462
									43.36	0.0398	43.36	0.04128	43.36	0.01515
									43.38	0.04478	43.38	0.0539	43.38	0.02083
									43.4	0.03881	43.4	0.0195	43.4	0.03598
									43.42	0.01592	43.42	0.04243	43.42	0.06061
									43.44	0.04975	43.44	0.03899	43.44	0.03598
									43.46	0.02886	43.46	0.03555	43.46	0.02841
									43.48	0.03881	43.48	0.03555	43.48	0.03977
									43.5	0.04577	43.5	0.0367	43.5	0.03977
									43.52	0.03284	43.52	0.04243	43.52	0.03977
									43.54	0.04279	43.54	0.04587	43.54	0.01894
									43.56	0.03284	43.56	0.02179	43.56	0.01515
									43.58	0.03085	43.58	0.04358	43.58	0.0322
									43.6	0.04776	43.6	0.02523	43.6	0.02273
									43.62	0.02985	43.62	0.02982	43.62	0.04167
									43.64	0.03383	43.64	0.03899	43.64	0.04356
									43.66	0.05174	43.66	0.02179	43.66	0.00947
									43.68	0.02687	43.68	0.03899	43.68	0.01894
									43.7	0.02289	43.7	0.04014	43.7	0.03977
									43.72	0.04478	43.72	0.02408	43.72	0.06061
									43.74	0.03184	43.74	0.03899	43.74	0.04167
									43.76	0.0398	43.76	0.0367	43.76	0.05492
									43.78	0.04378	43.78	0.02294	43.78	0.01705
									43.8	0.03483	43.8	0.04817	43.8	0.02462
									43.82	0.04378	43.82	0.02982	43.82	0.05303
									43.84	0.0408	43.84	0.02752	43.84	0.02841
									43.86	0.03184	43.86	0.02638	43.86	0.05303
									43.88	0.03781	43.88	0.01606	43.88	0.04167
									43.9	0.04179	43.9	0.0344	43.9	0.03788
									43.92	0.02587	43.92	0.02867	43.92	0.04167
									43.94	0.03781	43.94	0.03899	43.94	0.04167
									43.96	0.02289	43.96	0.03096	43.96	0.07008
									43.98	0.02886	43.98	0.03899	43.98	0.01326
									44	0.03582	44	0.0367	44	0.04545
									44.02	0.01891	44.02	0.04243	44.02	0.03788
									44.04	0.02786	44.04	0.02638	44.04	0.04545
									44.06	0.03781	44.06	0.02179	44.06	0.04356
									44.08	0.03781	44.08	0.04243	44.08	0.03409
									44.1	0.03483	44.1	0.05046	44.1	0.04167
									44.12	0.03881	44.12	0.04587	44.12	0.0303
									44.14	0.04577	44.14	0.02752	44.14	0.02462
									44.16	0.03483	44.16	0.04702	44.16	0.04167
									44.18	0.0398	44.18	0.03326	44.18	0.03598
									44.2	0.04179	44.2	0.04243	44.2	0.02273
									44.22	0.03085	44.22	0.04587	44.22	0.0303
									44.24	0.04378	44.24	0.03555	44.24	0.04167
									44.26	0.03781	44.26	0.03096	44.26	0.05303
									44.28	0.03582	44.28	0.02294	44.28	0.04356
									44.3	0.02687	44.3	0.03326	44.3	0.03977
									44.32	0.0398	44.32	0.04587	44.32	0.05492
									44.34	0.04279	44.34	0.04358	44.34	0.03788
									44.36	0.04179	44.36	0.03326	44.36	0.04924
									44.38	0.03682	44.38	0.0367	44.38	0.05114
									44.4	0.02687	44.4	0.03784	44.4	0.0303
									44.42	0.03383	44.42	0.01261	44.42	0.0303
									44.44	0.03383	44.44	0.02408	44.44	0.02273
									44.46	0.02587	44.46	0.04358	44.46	0.03788
									44.48	0.02587	44.48	0.02638	44.48	0.05114
									44.5	0.04378	44.5	0.0195	44.5	0.03409
									44.52	0.04279	44.52	0.04358	44.52	0.03598
									44.54	0.04975	44.54	0.02982	44.54	0.03598
									44.56	0.03682	44.56	0.02752	44.56	0.04545
									44.58	0.03881	44.58	0.02867	44.58	0.03788
									44.6	0.02388	44.6	0.02179	44.6	0.02462
									44.62	0.03582	44.62	0.03326	44.62	0.03409
									44.64	0.03682	44.64	0.04472	44.64	0.03598
									44.66	0.03881	44.66	0.04014	44.66	0.04167
									44.68	0.03483	44.68	0.03211	44.68	0.02651
									44.7	0.0398	44.7	0.03096	44.7	0.02841
									44.72	0.03582	44.72	0.0367	44.72	0.05682
									44.74	0.03781	44.74	0.02408	44.74	0.05114
									44.76	0.03781	44.76	0.01032	44.76	0.04167
									44.78	0.03682	44.78	0.04817	44.78	0.04356
									44.8	0.04279	44.8	0.03096	44.8	0.02651
									44.82	0.04478	44.82	0.03211	44.82	0.03409
									44.84	0.0398	44.84	0.01147	44.84	0.0303
									44.86	0.02388	44.86	0.04128	44.86	0.01894
									44.88	0.02388	44.88	0.02294	44.88	0.03598
									44.9	0.03085	44.9	0.03096	44.9	0.04924
									44.92	0.02587	44.92	0.02982	44.92	0.02651
									44.94	0.0398	44.94	0.04358	44.94	0.04356
									44.96	0.03582	44.96	0.04587	44.96	0.0303
									44.98	0.02587	44.98	0.0172	44.98	0.04167
									45	0.03383	45	0.01835	45	0.02841
									45.02	0.04478	45.02	0.04243	45.02	0.01136
									45.04	0.05373	45.04	0.0195	45.04	0.05492
									45.06	0.03483	45.06	0.05046	45.06	0.02462
									45.08	0.04179	45.08	0.02867	45.08	0.02273
									45.1	0.03781	45.1	0.03096	45.1	0.01515
									45.12	0.03383	45.12	0.03211	45.12	0.01894
									45.14	0.03781	45.14	0.03211	45.14	0.02083
									45.16	0.02189	45.16	0.03899	45.16	0.02651
									45.18	0.02985	45.18	0.01376	45.18	0.02083
									45.2	0.04876	45.2	0.03555	45.2	0.0322
									45.22	0.04776	45.22	0.03211	45.22	0.04356
									45.24	0.03483	45.24	0.02523	45.24	0.04545
									45.26	0.0398	45.26	0.02638	45.26	0.04167
									45.28	0.03781	45.28	0.0195	45.28	0.03788
									45.3	0.02786	45.3	0.01376	45.3	0.03409
									45.32	0.03781	45.32	0.03096	45.32	0.02273
									45.34	0.02587	45.34	0.03326	45.34	0.00379
									45.36	0.02886	45.36	0.02064	45.36	0.04924
									45.38	0.05174	45.38	0.02867	45.38	0.03977
									45.4	0.02886	45.4	0.03784	45.4	0.05492
									45.42	0.0398	45.42	0.02523	45.42	0.01705
									45.44	0.03682	45.44	0.04358	45.44	0.05114
									45.46	0.02289	45.46	0.02752	45.46	0.02273
									45.48	0.02687	45.48	0.02982	45.48	0.0625
									45.5	0.03483	45.5	0.02523	45.5	0.02462
									45.52	0.03284	45.52	0.0367	45.52	0.01705
									45.54	0.0398	45.54	0.0172	45.54	0.02841
									45.56	0.04478	45.56	0.03899	45.56	0.0322
									45.58	0.02587	45.58	0.03096	45.58	0.05303
									45.6	0.03483	45.6	0.03555	45.6	0.01705
									45.62	0.04179	45.62	0.02294	45.62	0.03409
									45.64	0.02886	45.64	0.05849	45.64	0.02273
									45.66	0.02886	45.66	0.02752	45.66	0.03977
									45.68	0.04975	45.68	0.03211	45.68	0.05303
									45.7	0.0408	45.7	0.02294	45.7	0.04167
									45.72	0.01493	45.72	0.02638	45.72	0.05303
									45.74	0.03781	45.74	0.02179	45.74	0.02841
									45.76	0.0199	45.76	0.04243	45.76	0.03977
									45.78	0.03781	45.78	0.02523	45.78	0.03598
									45.8	0.02388	45.8	0.0367	45.8	0.04735
									45.82	0.0398	45.82	0.04128	45.82	0.01515
									45.84	0.03483	45.84	0.04128	45.84	0.02462
									45.86	0.03682	45.86	0.02408	45.86	0.04356
									45.88	0.05373	45.88	0.02867	45.88	0.00947
									45.9	0.03582	45.9	0.04014	45.9	0.03409
									45.92	0.03881	45.92	0.04587	45.92	0.02651
									45.94	0.03582	45.94	0.02752	45.94	0.04545
									45.96	0.03781	45.96	0.02523	45.96	0.04167
									45.98	0.01692	45.98	0.01376	45.98	0.02841
									46	0.04876	46	0.0172	46	0.03977
									46.02	0.03284	46.02	0.03326	46.02	0.0322
									46.04	0.03483	46.04	0.04014	46.04	0.03977
									46.06	0.04378	46.06	0.02982	46.06	0.0303
									46.08	0.04378	46.08	0.05161	46.08	0.02462
									46.1	0.03682	46.1	0.02294	46.1	0.02083
									46.12	0.04975	46.12	0.03784	46.12	0.04735
									46.14	0.03085	46.14	0.02294	46.14	0.05114
									46.16	0.03781	46.16	0.01606	46.16	0.04545
									46.18	0.04577	46.18	0.03555	46.18	0.03788
									46.2	0.03682	46.2	0.04243	46.2	0.02841
									46.22	0.04378	46.22	0.05161	46.22	0.03409
									46.24	0.04478	46.24	0.01606	46.24	0.04167
									46.26	0.02189	46.26	0.0195	46.26	0.03598
									46.28	0.05274	46.28	0.02982	46.28	0.01515
									46.3	0.04975	46.3	0.0344	46.3	0.01894
									46.32	0.02388	46.32	0.02408	46.32	0.0303
									46.34	0.02388	46.34	0.02294	46.34	0.03977
									46.36	0.03582	46.36	0.02867	46.36	0.0303
									46.38	0.03881	46.38	0.03211	46.38	0.0322
									46.4	0.0209	46.4	0.03096	46.4	0.02083
									46.42	0.03881	46.42	0.03784	46.42	0.04545
									46.44	0.02985	46.44	0.01376	46.44	0.03409
									46.46	0.05174	46.46	0.02179	46.46	0.0303
									46.48	0.04279	46.48	0.02982	46.48	0.02083
									46.5	0.03582	46.5	0.02179	46.5	0.0322
									46.52	0.03582	46.52	0.02867	46.52	0.03788
									46.54	0.03085	46.54	0.02523	46.54	0.0303
									46.56	0.0398	46.56	0.03096	46.56	0.02651
									46.58	0.02488	46.58	0.02064	46.58	0.02273
									46.6	0.02985	46.6	0.02294	46.6	0.02651
									46.62	0.03781	46.62	0.0172	46.62	0.03409
									46.64	0.02189	46.64	0.0367	46.64	0.01894
									46.66	0.0199	46.66	0.0172	46.66	0.03598
									46.68	0.03085	46.68	0.01835	46.68	0.04167
									46.7	0.03284	46.7	0.02638	46.7	0.02841
									46.72	0.04279	46.72	0.0367	46.72	0.00568
									46.74	0.01194	46.74	0.03555	46.74	0.04735
									46.76	0.04378	46.76	0.0367	46.76	0.03598
									46.78	0.05373	46.78	0.0367	46.78	0.00947
									46.8	0.0408	46.8	0.0344	46.8	0.04924
									46.82	0.05572	46.82	0.05275	46.82	0.02651
									46.84	0.02189	46.84	0.02408	46.84	0.03977
									46.86	0.0199	46.86	0.0172	46.86	0.02462
									46.88	0.03383	46.88	0.04358	46.88	0.02651
									46.9	0.03781	46.9	0.02179	46.9	0.03409
									46.92	0.02587	46.92	0.04243	46.92	0.03409
									46.94	0.03483	46.94	0.02179	46.94	0.02462
									46.96	0.03184	46.96	0.02752	46.96	0.05114
									46.98	0.03085	46.98	0.0367	46.98	0.0322
									47	0.02189	47	0.0172	47	0.03977
									47.02	0.04179	47.02	0.03899	47.02	0.03788
									47.04	0.05075	47.04	0.0367	47.04	0.03598
									47.06	0.02786	47.06	0.02752	47.06	0.01515
									47.08	0.02388	47.08	0.01261	47.08	0.04735
									47.1	0.03085	47.1	0.02867	47.1	0.0322
									47.12	0.04279	47.12	0.03555	47.12	0.04167
									47.14	0.04478	47.14	0.02638	47.14	0.03409
									47.16	0.03085	47.16	0.03555	47.16	0.0303
									47.18	0.02886	47.18	0.00917	47.18	0.0303
									47.2	0.02786	47.2	0.02294	47.2	0.02841
									47.22	0.02388	47.22	0.0195	47.22	0.02083
									47.24	0.03184	47.24	0.03096	47.24	0.0303
									47.26	0.03582	47.26	0.03784	47.26	0.03598
									47.28	0.0398	47.28	0.02179	47.28	0.0322
									47.3	0.03284	47.3	0.04014	47.3	0.02273
									47.32	0.02388	47.32	0.03784	47.32	0.02462
									47.34	0.02886	47.34	0.02294	47.34	0.0322
									47.36	0.04876	47.36	0.03096	47.36	0.02273
									47.38	0.02388	47.38	0.00688	47.38	0.02651
									47.4	0.03682	47.4	0.02752	47.4	0.05492
									47.42	0.02587	47.42	0.02867	47.42	0.02273
									47.44	0.03682	47.44	0.03784	47.44	0.02273
									47.46	0.02886	47.46	0.03555	47.46	0.0322
									47.48	0.0398	47.48	0.02752	47.48	0.04356
									47.5	0.02189	47.5	0.02294	47.5	0.04167
									47.52	0.03483	47.52	0.03096	47.52	0.03409
									47.54	0.03085	47.54	0.02752	47.54	0.01515
									47.56	0.03881	47.56	0.03326	47.56	0.03788
									47.58	0.02189	47.58	0.02638	47.58	0.0303
									47.6	0.04179	47.6	0.0367	47.6	0.0322
									47.62	0.02886	47.62	0.02179	47.62	0.03409
									47.64	0.03284	47.64	0.0344	47.64	0.03409
									47.66	0.0408	47.66	0.02179	47.66	0.04167
									47.68	0.02886	47.68	0.0344	47.68	0.02273
									47.7	0.03682	47.7	0.03555	47.7	0.02083
									47.72	0.02388	47.72	0.02408	47.72	0.04735
									47.74	0.0398	47.74	0.03211	47.74	0.04545
									47.76	0.03781	47.76	0.03784	47.76	0.0303
									47.78	0.0199	47.78	0.02408	47.78	0.04356
									47.8	0.03085	47.8	0.02408	47.8	0.03409
									47.82	0.01592	47.82	0.04128	47.82	0.02651
									47.84	0.02886	47.84	0.0195	47.84	0.04167
									47.86	0.0398	47.86	0.04128	47.86	0.02841
									47.88	0.03383	47.88	0.0172	47.88	0.00758
									47.9	0.02886	47.9	0.02982	47.9	0.04545
									47.92	0.04279	47.92	0.03096	47.92	0.01136
									47.94	0.02786	47.94	0.02523	47.94	0.02273
									47.96	0.03582	47.96	0.02752	47.96	0.03977
									47.98	0.03184	47.98	0.01606	47.98	0.01705
									48	0.03284	48	0.02752	48	0.03788
									48.02	0.04179	48.02	0.0344	48.02	0.04356
									48.04	0.03284	48.04	0.03096	48.04	0.01894
									48.06	0.03284	48.06	0.02982	48.06	0.01326
									48.08	0.03582	48.08	0.03899	48.08	0.03598
									48.1	0.02388	48.1	0.03555	48.1	0.0303
									48.12	0.04677	48.12	0.02982	48.12	0.03598
									48.14	0.0408	48.14	0.01835	48.14	0.03788
									48.16	0.02587	48.16	0.03555	48.16	0.01894
									48.18	0.04478	48.18	0.02294	48.18	0.04167
									48.2	0.01891	48.2	0.04587	48.2	0.0322
									48.22	0.02985	48.22	0.01835	48.22	0.01894
									48.24	0.03383	48.24	0.02408	48.24	0.03977
									48.26	0.03582	48.26	0.03096	48.26	0.0322
									48.28	0.03781	48.28	0.03211	48.28	0.0322
									48.3	0.03284	48.3	0.02867	48.3	0.0303
									48.32	0.05373	48.32	0.0367	48.32	0.03788
									48.34	0.04378	48.34	0.04702	48.34	0.03598
									48.36	0.0209	48.36	0.02982	48.36	0.03598
									48.38	0.03483	48.38	0.03899	48.38	0.01326
									48.4	0.04478	48.4	0.03211	48.4	0.02651
									48.42	0.02587	48.42	0.0172	48.42	0.03788
									48.44	0.04179	48.44	0.03784	48.44	0.0303
									48.46	0.0408	48.46	0.01147	48.46	0.04735
									48.48	0.02786	48.48	0.02982	48.48	0.03409
									48.5	0.03781	48.5	0.03096	48.5	0.04735
									48.52	0.02886	48.52	0.02408	48.52	0.02651
									48.54	0.0597	48.54	0.0172	48.54	0.03977
									48.56	0.0408	48.56	0.03784	48.56	0.04167
									48.58	0.02488	48.58	0.0367	48.58	0.01326
									48.6	0.04279	48.6	0.02982	48.6	0.04356
									48.62	0.02587	48.62	0.04587	48.62	0.00947
									48.64	0.02786	48.64	0.02752	48.64	0.02841
									48.66	0.01791	48.66	0.02408	48.66	0.02651
									48.68	0.05075	48.68	0.04931	48.68	0.01515
									48.7	0.03184	48.7	0.01835	48.7	0.05303
									48.72	0.02189	48.72	0.01491	48.72	0.0303
									48.74	0.04279	48.74	0.02982	48.74	0.03788
									48.76	0.05373	48.76	0.03784	48.76	0.02651
									48.78	0.0209	48.78	0.04014	48.78	0.0303
									48.8	0.03383	48.8	0.02294	48.8	0.0322
									48.82	0.02488	48.82	0.04472	48.82	0.03598
									48.84	0.03383	48.84	0.02867	48.84	0.04735
									48.86	0.03582	48.86	0.02064	48.86	0.0322
									48.88	0.02886	48.88	0.01835	48.88	0.02651
									48.9	0.03582	48.9	0.02867	48.9	0.0322
									48.92	0.02886	48.92	0.0344	48.92	0.02651
									48.94	0.04378	48.94	0.02982	48.94	0.01326
									48.96	0.02985	48.96	0.02752	48.96	0.02273
									48.98	0.03582	48.98	0.0367	48.98	0.03409
									49	0.03184	49	0.03211	49	0.0322
									49.02	0.03184	49.02	0.02523	49.02	0.02462
									49.04	0.03284	49.04	0.02294	49.04	0.0322
									49.06	0.04179	49.06	0.01261	49.06	0.02651
									49.08	0.04478	49.08	0.02638	49.08	0.02651
									49.1	0.04378	49.1	0.02408	49.1	0.01705
									49.12	0.02985	49.12	0.03326	49.12	0.02841
									49.14	0.01891	49.14	0.03899	49.14	0.02273
									49.16	0.03184	49.16	0.03555	49.16	0.04167
									49.18	0.02687	49.18	0.02638	49.18	0.01894
									49.2	0.03781	49.2	0.04931	49.2	0.03409
									49.22	0.03284	49.22	0.01835	49.22	0.03409
									49.24	0.03383	49.24	0.05963	49.24	0.05114
									49.26	0.01095	49.26	0.01835	49.26	0.03409
									49.28	0.0408	49.28	0.02982	49.28	0.01705
									49.3	0.02985	49.3	0.0344	49.3	0.00758
									49.32	0.03682	49.32	0.02408	49.32	0.02462
									49.34	0.04279	49.34	0.02982	49.34	0.03598
									49.36	0.04179	49.36	0.03211	49.36	0.04924
									49.38	0.0408	49.38	0.03899	49.38	0.02841
									49.4	0.03085	49.4	0.02638	49.4	0.01326
									49.42	0.04677	49.42	0.02179	49.42	0.02841
									49.44	0.05274	49.44	0.04243	49.44	0.0322
									49.46	0.02985	49.46	0.02982	49.46	0.04735
									49.48	0.03184	49.48	0.02294	49.48	0.01705
									49.5	0.0408	49.5	0.0367	49.5	0.05871
									49.52	0.04478	49.52	0.02408	49.52	0.03788
									49.54	0.05075	49.54	0.04128	49.54	0.0322
									49.56	0.05174	49.56	0.03784	49.56	0.04545
									49.58	0.03881	49.58	0.02867	49.58	0.04735
									49.6	0.05871	49.6	0.05963	49.6	0.04356
									49.62	0.05572	49.62	0.05046	49.62	0.03788
									49.64	0.0597	49.64	0.04931	49.64	0.04924
									49.66	0.04378	49.66	0.03555	49.66	0.02083
									49.68	0.05572	49.68	0.04128	49.68	0.0322
									49.7	0.0398	49.7	0.0539	49.7	0.02651
									49.72	0.05473	49.72	0.04587	49.72	0.05303
									49.74	0.05771	49.74	0.04358	49.74	0.04356
									49.76	0.04975	49.76	0.04128	49.76	0.0322
									49.78	0.02886	49.78	0.04243	49.78	0.04545
									49.8	0.04577	49.8	0.04243	49.8	0.05303
									49.82	0.0398	49.82	0.03211	49.82	0.03409
									49.84	0.0398	49.84	0.03326	49.84	0.05303
									49.86	0.01692	49.86	0.02752	49.86	0.01705
									49.88	0.03483	49.88	0.04587	49.88	0.05682
									49.9	0.04279	49.9	0.03096	49.9	0.04167
									49.92	0.03085	49.92	0.03784	49.92	0.04735
									49.94	0.03781	49.94	0.03096	49.94	0.02651
									49.96	0.02985	49.96	0.03555	49.96	0.03788
									49.98	0.02886	49.98	0.02179	49.98	0.02083
									50	0.03582	50	0.02179	50	0.01515
									50.02	0.02886	50.02	0.02638	50.02	0.02462
									50.04	0.03085	50.04	0.03555	50.04	0.02841
									50.06	0.03881	50.06	0.02408	50.06	0.03598
									50.08	0.02189	50.08	0.02294	50.08	0.05682
									50.1	0.02985	50.1	0.02982	50.1	0.04356
									50.12	0.03881	50.12	0.05161	50.12	0.05303
									50.14	0.02886	50.14	0.0195	50.14	0.04356
									50.16	0.01692	50.16	0.01376	50.16	0.01705
									50.18	0.02488	50.18	0.04817	50.18	0.02083
									50.2	0.04776	50.2	0.02523	50.2	0.02083
									50.22	0.02886	50.22	0.02408	50.22	0.00947
									50.24	0.03184	50.24	0.0344	50.24	0.03598
									50.26	0.04577	50.26	0.0344	50.26	0.01515
									50.28	0.03483	50.28	0.02638	50.28	0.04545
									50.3	0.02886	50.3	0.02523	50.3	0.02841
									50.32	0.02687	50.32	0.03211	50.32	0.02273
									50.34	0.03781	50.34	0.04014	50.34	0.03788
									50.36	0.03682	50.36	0.03784	50.36	0.02083
									50.38	0.03184	50.38	0.03096	50.38	0.05682
									50.4	0.03184	50.4	0.02752	50.4	0.04167
									50.42	0.02786	50.42	0.02982	50.42	0.03598
									50.44	0.02189	50.44	0.02179	50.44	0.04356
									50.46	0.04776	50.46	0.0344	50.46	0.02651
									50.48	0.04677	50.48	0.02867	50.48	0.03977
									50.5	0.03582	50.5	0.04817	50.5	0.04167
									50.52	0.0398	50.52	0.02294	50.52	0.03598
									50.54	0.03582	50.54	0.03784	50.54	0.04356
									50.56	0.02786	50.56	0.00803	50.56	0.04545
									50.58	0.03682	50.58	0.02982	50.58	0.04545
									50.6	0.01891	50.6	0.02752	50.6	0.01894
									50.62	0.0398	50.62	0.02064	50.62	0.02273
									50.64	0.05174	50.64	0.03211	50.64	0.03409
									50.66	0.05274	50.66	0.04702	50.66	0.03409
									50.68	0.03483	50.68	0.03555	50.68	0.02651
									50.7	0.03085	50.7	0.03899	50.7	0.02273
									50.72	0.03184	50.72	0.02638	50.72	0.06061
									50.74	0.04876	50.74	0.02752	50.74	0.03977
									50.76	0.03682	50.76	0.03326	50.76	0.01705
									50.78	0.03682	50.78	0.04817	50.78	0.0303
									50.8	0.04179	50.8	0.03784	50.8	0.0322
									50.82	0.03682	50.82	0.03211	50.82	0.03409
									50.84	0.04577	50.84	0.04817	50.84	0.0303
									50.86	0.03881	50.86	0.02408	50.86	0.06439
									50.88	0.04677	50.88	0.05619	50.88	0.05492
									50.9	0.04975	50.9	0.04817	50.9	0.02462
									50.92	0.04279	50.92	0.05046	50.92	0.02462
									50.94	0.04478	50.94	0.02408	50.94	0.03598
									50.96	0.04776	50.96	0.05046	50.96	0.02841
									50.98	0.03582	50.98	0.04243	50.98	0.05303
									51	0.04577	51	0.0539	51	0.04545
									51.02	0.03582	51.02	0.04243	51.02	0.05682
									51.04	0.03781	51.04	0.0344	51.04	0.05492
									51.06	0.05871	51.06	0.05734	51.06	0.04545
									51.08	0.03881	51.08	0.05734	51.08	0.04545
									51.1	0.03781	51.1	0.02982	51.1	0.0303
									51.12	0.05274	51.12	0.05275	51.12	0.04545
									51.14	0.05075	51.14	0.05505	51.14	0.04167
									51.16	0.04975	51.16	0.04817	51.16	0.05114
									51.18	0.05572	51.18	0.02408	51.18	0.02651
									51.2	0.05473	51.2	0.05275	51.2	0.05492
									51.22	0.04776	51.22	0.06422	51.22	0.03409
									51.24	0.0597	51.24	0.06193	51.24	0.0303
									51.26	0.05871	51.26	0.06537	51.26	0.04356
									51.28	0.05572	51.28	0.06766	51.28	0.04167
									51.3	0.07761	51.3	0.07683	51.3	0.03598
									51.32	0.08955	51.32	0.08486	51.32	0.06061
									51.34	0.07065	51.34	0.07569	51.34	0.05492
									51.36	0.08358	51.36	0.08028	51.36	0.0322
									51.38	0.1005	51.38	0.09289	51.38	0.05114
									51.4	0.11144	51.4	0.09174	51.4	0.08144
									51.42	0.12139	51.42	0.11812	51.42	0.09848
									51.44	0.12438	51.44	0.12615	51.44	0.07765
									51.46	0.19204	51.46	0.18005	51.46	0.0625
									51.48	0.199	51.48	0.17087	51.48	0.09848
									51.5	0.26667	51.5	0.21904	51.5	0.07197
									51.52	0.35821	51.52	0.27867	51.52	0.13826
									51.54	0.42687	51.54	0.29931	51.54	0.13258
									51.56	0.53632	51.56	0.41858	51.56	0.17235
									51.58	0.6199	51.58	0.53096	51.58	0.20455
									51.6	0.71144	51.6	0.6422	51.6	0.27462
									51.62	0.8	51.62	0.76261	51.62	0.24053
									51.64	0.92139	51.64	0.90596	51.64	0.39205
									51.66	0.8796	51.66	0.92317	51.66	0.48295
									51.68	0.93433	51.68	0.90482	51.68	0.5928
									51.7	0.81293	51.7	0.97706	51.7	0.80871
									51.72	0.82388	51.72	0.93005	51.72	0.8125
									51.74	0.77114	51.74	0.9094	51.74	0.92992
									51.76	0.7204	51.76	0.82339	51.76	0.96401
									51.78	0.71542	51.78	0.73739	51.78	0.9697
									51.8	0.65771	51.8	0.74197	51.8	0.96212
									51.82	0.53731	51.82	0.70183	51.82	0.86932
									51.84	0.47562	51.84	0.58601	51.84	0.85227
									51.86	0.40995	51.86	0.51491	51.86	0.8447
									51.88	0.36617	51.88	0.44954	51.88	0.80871
									51.9	0.28557	51.9	0.37271	51.9	0.72348
									51.92	0.24975	51.92	0.29587	51.92	0.61174
									51.94	0.19105	51.94	0.24312	51.94	0.55114
									51.96	0.17313	51.96	0.20413	51.96	0.4981
									51.98	0.13532	51.98	0.17317	51.98	0.34659
									52	0.13532	52	0.17546	52	0.35038
									52.02	0.14627	52.02	0.13417	52.02	0.2822
									52.04	0.11542	52.04	0.14449	52.04	0.25758
									52.06	0.10746	52.06	0.10206	52.06	0.21023
									52.08	0.11542	52.08	0.11124	52.08	0.17235
									52.1	0.08955	52.1	0.09174	52.1	0.1572
									52.12	0.08159	52.12	0.08142	52.12	0.14962
									52.14	0.08458	52.14	0.08372	52.14	0.12689
									52.16	0.07065	52.16	0.09404	52.16	0.13258
									52.18	0.05572	52.18	0.0711	52.18	0.10038
									52.2	0.06567	52.2	0.06307	52.2	0.11364
									52.22	0.05075	52.22	0.07225	52.22	0.08901
									52.24	0.06965	52.24	0.04931	52.24	0.09659
									52.26	0.05572	52.26	0.0539	52.26	0.11932
									52.28	0.06866	52.28	0.04817	52.28	0.08712
									52.3	0.04577	52.3	0.0367	52.3	0.08333
									52.32	0.05274	52.32	0.05275	52.32	0.05871
									52.34	0.05871	52.34	0.04702	52.34	0.08333
									52.36	0.06368	52.36	0.05963	52.36	0.06629
									52.38	0.05473	52.38	0.05963	52.38	0.05492
									52.4	0.0597	52.4	0.04472	52.4	0.06439
									52.42	0.04279	52.42	0.0367	52.42	0.04924
									52.44	0.06169	52.44	0.04931	52.44	0.04167
									52.46	0.0408	52.46	0.05046	52.46	0.03977
									52.48	0.0408	52.48	0.04358	52.48	0.0625
									52.5	0.04876	52.5	0.05505	52.5	0.05114
									52.52	0.04179	52.52	0.05275	52.52	0.05303
									52.54	0.04577	52.54	0.0172	52.54	0.03977
									52.56	0.06866	52.56	0.04358	52.56	0.06818
									52.58	0.04279	52.58	0.02064	52.58	0.03977
									52.6	0.04179	52.6	0.03096	52.6	0.04735
									52.62	0.02985	52.62	0.03555	52.62	0.06439
									52.64	0.03582	52.64	0.02752	52.64	0.06439
									52.66	0.05373	52.66	0.04243	52.66	0.03598
									52.68	0.06169	52.68	0.01491	52.68	0.07576
									52.7	0.0408	52.7	0.04243	52.7	0.05682
									52.72	0.03184	52.72	0.04014	52.72	0.04545
									52.74	0.0607	52.74	0.05161	52.74	0.06439
									52.76	0.04478	52.76	0.03899	52.76	0.08523
									52.78	0.03383	52.78	0.04587	52.78	0.01705
									52.8	0.04179	52.8	0.02867	52.8	0.05114
									52.82	0.03582	52.82	0.02867	52.82	0.04924
									52.84	0.03284	52.84	0.04128	52.84	0.03598
									52.86	0.0408	52.86	0.04472	52.86	0.04735
									52.88	0.05373	52.88	0.03096	52.88	0.03598
									52.9	0.03483	52.9	0.01491	52.9	0.02651
									52.92	0.03682	52.92	0.03211	52.92	0.02083
									52.94	0.03184	52.94	0.04587	52.94	0.0303
									52.96	0.02886	52.96	0.0344	52.96	0.04356
									52.98	0.03184	52.98	0.03096	52.98	0.05303
									53	0.03682	53	0.05734	53	0.04924
									53.02	0.03682	53.02	0.03784	53.02	0.03788
									53.04	0.03781	53.04	0.02752	53.04	0.03409
									53.06	0.03781	53.06	0.02294	53.06	0.03598
									53.08	0.02786	53.08	0.04128	53.08	0.04735
									53.1	0.02786	53.1	0.01835	53.1	0.02462
									53.12	0.04279	53.12	0.01606	53.12	0.01705
									53.14	0.04378	53.14	0.0367	53.14	0.06629
									53.16	0.0408	53.16	0.00803	53.16	0.03409
									53.18	0.04179	53.18	0.0344	53.18	0.03788
									53.2	0.02587	53.2	0.03899	53.2	0.04167
									53.22	0.03881	53.22	0.04472	53.22	0.04167
									53.24	0.03881	53.24	0.03096	53.24	0.01136
									53.26	0.0209	53.26	0.04243	53.26	0.02462
									53.28	0.02786	53.28	0.03555	53.28	0.06629
									53.3	0.03284	53.3	0.04931	53.3	0.02651
									53.32	0.02488	53.32	0.04358	53.32	0.04735
									53.34	0.03483	53.34	0.0367	53.34	0.03788
									53.36	0.03184	53.36	0.02867	53.36	0.04356
									53.38	0.0398	53.38	0.01835	53.38	0.03409
									53.4	0.02786	53.4	0.02408	53.4	0.0322
									53.42	0.03284	53.42	0.0367	53.42	0.03977
									53.44	0.0398	53.44	0.03211	53.44	0.04924
									53.46	0.03085	53.46	0.02523	53.46	0.0303
									53.48	0.03881	53.48	0.02638	53.48	0.03977
									53.5	0.02289	53.5	0.03211	53.5	0.02462
									53.52	0.03184	53.52	0.02867	53.52	0.02462
									53.54	0.02786	53.54	0.04014	53.54	0.0303
									53.56	0.03184	53.56	0.0344	53.56	0.03409
									53.58	0.03582	53.58	0.02752	53.58	0.03788
									53.6	0.02587	53.6	0.03211	53.6	0.02083
									53.62	0.0199	53.62	0.02982	53.62	0.05492
									53.64	0.0398	53.64	0.02867	53.64	0.04167
									53.66	0.04478	53.66	0.02523	53.66	0.04545
									53.68	0.03682	53.68	0.02294	53.68	0.03598
									53.7	0.02388	53.7	0.03326	53.7	0.03977
									53.72	0.04677	53.72	0.03899	53.72	0.03598
									53.74	0.03085	53.74	0.04358	53.74	0.0625
									53.76	0.04677	53.76	0.03211	53.76	0.03788
									53.78	0.02687	53.78	0.00688	53.78	0.03598
									53.8	0.02189	53.8	0.02294	53.8	0.03409
									53.82	0.0398	53.82	0.03211	53.82	0.02462
									53.84	0.04279	53.84	0.03784	53.84	0.0303
									53.86	0.04776	53.86	0.04587	53.86	0.01515
									53.88	0.04378	53.88	0.04587	53.88	0.04545
									53.9	0.03781	53.9	0.04931	53.9	0.04545
									53.92	0.03781	53.92	0.02982	53.92	0.04167
									53.94	0.02587	53.94	0.02982	53.94	0.03598
									53.96	0.02886	53.96	0.04817	53.96	0.05303
									53.98	0.02985	53.98	0.0344	53.98	0.05492
									54	0.02786	54	0.0367	54	0.04356
									54.02	0.03483	54.02	0.0367	54.02	0.05682
									54.04	0.05274	54.04	0.03326	54.04	0.03409
									54.06	0.04975	54.06	0.02982	54.06	0.04545
									54.08	0.03781	54.08	0.02408	54.08	0.03788
									54.1	0.03483	54.1	0.0367	54.1	0.05492
									54.12	0.04776	54.12	0.04014	54.12	0.04735
									54.14	0.06269	54.14	0.03326	54.14	0.0322
									54.16	0.05075	54.16	0.02638	54.16	0.03977
									54.18	0.04478	54.18	0.04128	54.18	0.04924
									54.2	0.05771	54.2	0.03211	54.2	0.03788
									54.22	0.03582	54.22	0.05046	54.22	0.04356
									54.24	0.04179	54.24	0.04358	54.24	0.03598
									54.26	0.04577	54.26	0.04358	54.26	0.04545
									54.28	0.03582	54.28	0.03784	54.28	0.01894
									54.3	0.03483	54.3	0.04817	54.3	0.03409
									54.32	0.05373	54.32	0.04014	54.32	0.03409
									54.34	0.0408	54.34	0.04817	54.34	0.05871
									54.36	0.05174	54.36	0.02752	54.36	0.02083
									54.38	0.0398	54.38	0.02294	54.38	0.03977
									54.4	0.05075	54.4	0.05046	54.4	0.03598
									54.42	0.0408	54.42	0.0539	54.42	0.05682
									54.44	0.05871	54.44	0.06651	54.44	0.06061
									54.46	0.07164	54.46	0.05275	54.46	0.04545
									54.48	0.04776	54.48	0.04243	54.48	0.05303
									54.5	0.04776	54.5	0.03899	54.5	0.04167
									54.52	0.04876	54.52	0.03211	54.52	0.04924
									54.54	0.06169	54.54	0.04817	54.54	0.0625
									54.56	0.06368	54.56	0.0711	54.56	0.04356
									54.58	0.07463	54.58	0.08486	54.58	0.0625
									54.6	0.09552	54.6	0.09633	54.6	0.0625
									54.62	0.09254	54.62	0.05849	54.62	0.06629
									54.64	0.10448	54.64	0.07225	54.64	0.06439
									54.66	0.12637	54.66	0.09862	54.66	0.10795
									54.68	0.10448	54.68	0.11927	54.68	0.06439
									54.7	0.11343	54.7	0.11239	54.7	0.11364
									54.72	0.09851	54.72	0.09977	54.72	0.12689
									54.74	0.10647	54.74	0.1055	54.74	0.12689
									54.76	0.11443	54.76	0.12156	54.76	0.13826
									54.78	0.11841	54.78	0.11468	54.78	0.10038
									54.8	0.10249	54.8	0.12385	54.8	0.14583
									54.82	0.11343	54.82	0.08372	54.82	0.12311
									54.84	0.08557	54.84	0.11124	54.84	0.11932
									54.86	0.10448	54.86	0.07339	54.86	0.11174
									54.88	0.08458	54.88	0.09862	54.88	0.10795
									54.9	0.07363	54.9	0.09174	54.9	0.12311
									54.92	0.06866	54.92	0.07569	54.92	0.08901
									54.94	0.05572	54.94	0.07683	54.94	0.10417
									54.96	0.0796	54.96	0.06651	54.96	0.10227
									54.98	0.06667	54.98	0.05619	54.98	0.08901
									55	0.05075	55	0.05505	55	0.08901
									55.02	0.05473	55.02	0.05275	55.02	0.05682
									55.04	0.04179	55.04	0.0172	55.04	0.05303
									55.06	0.05274	55.06	0.04128	55.06	0.06818
									55.08	0.0607	55.08	0.04817	55.08	0.04356
									55.1	0.05672	55.1	0.03555	55.1	0.05303
									55.12	0.03881	55.12	0.0367	55.12	0.05303
									55.14	0.06269	55.14	0.05734	55.14	0.03977
									55.16	0.03483	55.16	0.05275	55.16	0.05492
									55.18	0.03483	55.18	0.04243	55.18	0.0625
									55.2	0.03682	55.2	0.05734	55.2	0.05492
									55.22	0.0408	55.22	0.02982	55.22	0.05114
									55.24	0.0398	55.24	0.03899	55.24	0.05492
									55.26	0.03781	55.26	0.03899	55.26	0.0625
									55.28	0.02985	55.28	0.0172	55.28	0.06818
									55.3	0.03383	55.3	0.03211	55.3	0.05492
									55.32	0.03781	55.32	0.02752	55.32	0.04167
									55.34	0.03881	55.34	0.04358	55.34	0.02841
									55.36	0.04876	55.36	0.0344	55.36	0.05303
									55.38	0.04677	55.38	0.05619	55.38	0.04545
									55.4	0.03781	55.4	0.01261	55.4	0.03977
									55.42	0.03284	55.42	0.04243	55.42	0.02841
									55.44	0.02687	55.44	0.03211	55.44	0.05871
									55.46	0.04378	55.46	0.03784	55.46	0.04924
									55.48	0.04478	55.48	0.02638	55.48	0.0322
									55.5	0.03881	55.5	0.05275	55.5	0.03409
									55.52	0.04179	55.52	0.02523	55.52	0.04356
									55.54	0.04577	55.54	0.03211	55.54	0.02273
									55.56	0.03682	55.56	0.0344	55.56	0.04735
									55.58	0.0398	55.58	0.04931	55.58	0.02083
									55.6	0.02189	55.6	0.02982	55.6	0.0303
									55.62	0.0408	55.62	0.02294	55.62	0.03409
									55.64	0.03781	55.64	0.02064	55.64	0.03409
									55.66	0.0408	55.66	0.0172	55.66	0.03977
									55.68	0.03682	55.68	0.02294	55.68	0.0303
									55.7	0.0597	55.7	0.03096	55.7	0.05682
									55.72	0.02687	55.72	0.03096	55.72	0.04545
									55.74	0.03582	55.74	0.01606	55.74	0.02841
									55.76	0.04179	55.76	0.04243	55.76	0.04924
									55.78	0.02289	55.78	0.04128	55.78	0.01894
									55.8	0.02886	55.8	0.02294	55.8	0.04167
									55.82	0.03284	55.82	0.02523	55.82	0.04545
									55.84	0.04378	55.84	0.01606	55.84	0.04924
									55.86	0.02985	55.86	0.02752	55.86	0.05871
									55.88	0.03284	55.88	0.03096	55.88	0.02651
									55.9	0.03582	55.9	0.04587	55.9	0.0303
									55.92	0.02289	55.92	0.02982	55.92	0.04356
									55.94	0.02289	55.94	0.03211	55.94	0.03409
									55.96	0.02687	55.96	0.02064	55.96	0.04356
									55.98	0.02388	55.98	0.02408	55.98	0.02841
									56	0.0408	56	0.02867	56	0.04167
									56.02	0.03781	56.02	0.03555	56.02	0.03409
									56.04	0.02388	56.04	0.02982	56.04	0.01515
									56.06	0.02587	56.06	0.03555	56.06	0.06439
									56.08	0.03582	56.08	0.04817	56.08	0.06061
									56.1	0.05373	56.1	0.0367	56.1	0.03788
									56.12	0.03781	56.12	0.02408	56.12	0.04924
									56.14	0.03682	56.14	0.02408	56.14	0.05492
									56.16	0.04478	56.16	0.05505	56.16	0.02083
									56.18	0.03781	56.18	0.03326	56.18	0.04167
									56.2	0.03184	56.2	0.03211	56.2	0.0322
									56.22	0.05373	56.22	0.04014	56.22	0.04735
									56.24	0.03682	56.24	0.04702	56.24	0.02462
									56.26	0.04179	56.26	0.04358	56.26	0.05871
									56.28	0.05075	56.28	0.0367	56.28	0.03598
									56.3	0.02786	56.3	0.02523	56.3	0.03409
									56.32	0.02687	56.32	0.02408	56.32	0.01136
									56.34	0.03682	56.34	0.01376	56.34	0.03409
									56.36	0.05075	56.36	0.03555	56.36	0.07008
									56.38	0.04179	56.38	0.03326	56.38	0.04356
									56.4	0.03881	56.4	0.04014	56.4	0.03598
									56.42	0.02687	56.42	0.03784	56.42	0.02462
									56.44	0.03881	56.44	0.0367	56.44	0.03788
									56.46	0.04279	56.46	0.03096	56.46	0.05303
									56.48	0.04776	56.48	0.0344	56.48	0.01136
									56.5	0.03582	56.5	0.03784	56.5	0.00947
									56.52	0.0408	56.52	0.05275	56.52	0.01705
									56.54	0.03383	56.54	0.04931	56.54	0.01894
									56.56	0.03184	56.56	0.02064	56.56	0.01705
									56.58	0.02189	56.58	0.02638	56.58	0.05114
									56.6	0.03085	56.6	0.04931	56.6	0.03788
									56.62	0.04577	56.62	0.02523	56.62	0.03409
									56.64	0.04776	56.64	0.04587	56.64	0.05303
									56.66	0.03781	56.66	0.0344	56.66	0.0303
									56.68	0.03085	56.68	0.0367	56.68	0.0322
									56.7	0.02488	56.7	0.04014	56.7	0.03598
									56.72	0.04577	56.72	0.02064	56.72	0.0625
									56.74	0.03383	56.74	0.03326	56.74	0.02841
									56.76	0.0408	56.76	0.02638	56.76	0.04924
									56.78	0.04876	56.78	0.02408	56.78	0.04167
									56.8	0.02786	56.8	0.03211	56.8	0.03409
									56.82	0.03682	56.82	0.03784	56.82	0.01136
									56.84	0.03582	56.84	0.01835	56.84	0.03977
									56.86	0.03483	56.86	0.02408	56.86	0.04545
									56.88	0.04876	56.88	0.02523	56.88	0.05871
									56.9	0.03582	56.9	0.02064	56.9	0.04356
									56.92	0.03085	56.92	0.04702	56.92	0.05682
									56.94	0.03682	56.94	0.04587	56.94	0.0303
									56.96	0.02189	56.96	0.02982	56.96	0.02083
									56.98	0.02985	56.98	0.04128	56.98	0.05492
									57	0.02786	57	0.03784	57	0.0322
									57.02	0.01692	57.02	0.03899	57.02	0.03977
									57.04	0.02886	57.04	0.03211	57.04	0.04167
									57.06	0.04279	57.06	0.03096	57.06	0.03598
									57.08	0.03881	57.08	0.02982	57.08	0.02083
									57.1	0.03582	57.1	0.04702	57.1	0.04167
									57.12	0.03682	57.12	0.04358	57.12	0.04924
									57.14	0.03284	57.14	0.04128	57.14	0.05682
									57.16	0.04577	57.16	0.03784	57.16	0.04545
									57.18	0.04577	57.18	0.02523	57.18	0.03977
									57.2	0.03284	57.2	0.02523	57.2	0.04167
									57.22	0.03284	57.22	0.0367	57.22	0.0322
									57.24	0.02786	57.24	0.02523	57.24	0.03409
									57.26	0.03682	57.26	0.02064	57.26	0.0625
									57.28	0.02189	57.28	0.03211	57.28	0.04735
									57.3	0.03582	57.3	0.02638	57.3	0.05682
									57.32	0.0398	57.32	0.02294	57.32	0.04735
									57.34	0.03284	57.34	0.05734	57.34	0.02651
									57.36	0.0408	57.36	0.04128	57.36	0.03598
									57.38	0.05174	57.38	0.02752	57.38	0.02462
									57.4	0.03085	57.4	0.04358	57.4	0.03409
									57.42	0.03085	57.42	0.02867	57.42	0.03598
									57.44	0.03582	57.44	0.04128	57.44	0.04735
									57.46	0.03483	57.46	0.04587	57.46	0.04167
									57.48	0.03184	57.48	0.03211	57.48	0.05871
									57.5	0.04179	57.5	0.02638	57.5	0.04545
									57.52	0.03781	57.52	0.0539	57.52	0.06061
									57.54	0.04975	57.54	0.04358	57.54	0.04356
									57.56	0.0398	57.56	0.04587	57.56	0.04356
									57.58	0.03383	57.58	0.04472	57.58	0.03977
									57.6	0.0408	57.6	0.0367	57.6	0.0303
									57.62	0.04975	57.62	0.03784	57.62	0.05871
									57.64	0.03682	57.64	0.04472	57.64	0.06061
									57.66	0.04378	57.66	0.04128	57.66	0.05114
									57.68	0.04478	57.68	0.04128	57.68	0.04167
									57.7	0.04876	57.7	0.04817	57.7	0.04356
									57.72	0.03582	57.72	0.03096	57.72	0.04167
									57.74	0.0398	57.74	0.03326	57.74	0.05682
									57.76	0.03582	57.76	0.0367	57.76	0.03598
									57.78	0.03383	57.78	0.0344	57.78	0.05682
									57.8	0.04577	57.8	0.04587	57.8	0.02462
									57.82	0.04577	57.82	0.04128	57.82	0.03788
									57.84	0.0209	57.84	0.02179	57.84	0.03788
									57.86	0.04378	57.86	0.03211	57.86	0.05682
									57.88	0.03483	57.88	0.02638	57.88	0.04356
									57.9	0.04677	57.9	0.04358	57.9	0.05492
									57.92	0.03881	57.92	0.04128	57.92	0.05871
									57.94	0.03881	57.94	0.04243	57.94	0.04356
									57.96	0.05572	57.96	0.02638	57.96	0.02651
									57.98	0.03781	57.98	0.05275	57.98	0.04545
									58	0.02488	58	0.02408	58	0.04356
									58.02	0.04478	58.02	0.04128	58.02	0.04167
									58.04	0.03383	58.04	0.02408	58.04	0.04167
									58.06	0.03582	58.06	0.02867	58.06	0.03977
									58.08	0.04179	58.08	0.02523	58.08	0.05871
									58.1	0.04179	58.1	0.04931	58.1	0.05492
									58.12	0.0398	58.12	0.01835	58.12	0.03598
									58.14	0.04975	58.14	0.03326	58.14	0.02273
									58.16	0.02985	58.16	0.0344	58.16	0.04167
									58.18	0.04478	58.18	0.02867	58.18	0.06061
									58.2	0.04776	58.2	0.01606	58.2	0.04924
									58.22	0.03682	58.22	0.02179	58.22	0.03977
									58.24	0.02687	58.24	0.0367	58.24	0.05114
									58.26	0.03582	58.26	0.02523	58.26	0.0303
									58.28	0.03881	58.28	0.02867	58.28	0.07197
									58.3	0.02388	58.3	0.04243	58.3	0.02841
									58.32	0.04975	58.32	0.02982	58.32	0.03598
									58.34	0.0398	58.34	0.04702	58.34	0.03598
									58.36	0.02388	58.36	0.02982	58.36	0.03977
									58.38	0.03682	58.38	0.02408	58.38	0.05871
									58.4	0.02786	58.4	0.02294	58.4	0.03977
									58.42	0.03284	58.42	0.03555	58.42	0.05492
									58.44	0.03483	58.44	0.04931	58.44	0.05114
									58.46	0.03184	58.46	0.03326	58.46	0.05303
									58.48	0.03881	58.48	0.02752	58.48	0.04356
									58.5	0.03184	58.5	0.03784	58.5	0.05682
									58.52	0.03582	58.52	0.04587	58.52	0.03788
									58.54	0.03383	58.54	0.04243	58.54	0.06061
									58.56	0.0209	58.56	0.0367	58.56	0.03598
									58.58	0.02786	58.58	0.02294	58.58	0.05114
									58.6	0.05473	58.6	0.04128	58.6	0.03788
									58.62	0.04677	58.62	0.04817	58.62	0.06061
									58.64	0.04179	58.64	0.04587	58.64	0.03788
									58.66	0.03881	58.66	0.02523	58.66	0.04356
									58.68	0.03383	58.68	0.05505	58.68	0.06818
									58.7	0.03881	58.7	0.0539	58.7	0.02462
									58.72	0.03682	58.72	0.03211	58.72	0.02841
									58.74	0.0398	58.74	0.02638	58.74	0.03409
									58.76	0.03781	58.76	0.03784	58.76	0.03598
									58.78	0.04776	58.78	0.03555	58.78	0.04924
									58.8	0.05075	58.8	0.04014	58.8	0.02651
									58.82	0.02786	58.82	0.0344	58.82	0.03598
									58.84	0.02189	58.84	0.03211	58.84	0.05303
									58.86	0.04478	58.86	0.03899	58.86	0.05871
									58.88	0.03682	58.88	0.01606	58.88	0.04545
									58.9	0.05373	58.9	0.01147	58.9	0.03409
									58.92	0.04478	58.92	0.01835	58.92	0.04167
									58.94	0.05075	58.94	0.0367	58.94	0.03409
									58.96	0.0408	58.96	0.02179	58.96	0.03598
									58.98	0.03781	58.98	0.03784	58.98	0.05114
									59	0.03085	59	0.03899	59	0.02462
									59.02	0.05075	59.02	0.02294	59.02	0.01894
									59.04	0.03483	59.04	0.02064	59.04	0.06061
									59.06	0.03582	59.06	0.0344	59.06	0.04735
									59.08	0.04478	59.08	0.04472	59.08	0.00189
									59.1	0.0408	59.1	0.04472	59.1	0.03409
									59.12	0.03781	59.12	0.03211	59.12	0.02462
									59.14	0.03184	59.14	0.02064	59.14	0.02273
									59.16	0.03383	59.16	0.03096	59.16	0.02083
									59.18	0.03682	59.18	0.0195	59.18	0.05492
									59.2	0.03085	59.2	0.03555	59.2	0.03598
									59.22	0.03085	59.22	0.02867	59.22	0.04545
									59.24	0.03881	59.24	0.04014	59.24	0.05871
									59.26	0.03184	59.26	0.04014	59.26	0.04167
									59.28	0.0408	59.28	0.02638	59.28	0.02462
									59.3	0.03682	59.3	0.0344	59.3	0.04924
									59.32	0.02886	59.32	0.03784	59.32	0.04545
									59.34	0.03881	59.34	0.02179	59.34	0.0303
									59.36	0.03383	59.36	0.0367	59.36	0.03977
									59.38	0.02488	59.38	0.04243	59.38	0.0303
									59.4	0.03781	59.4	0.05275	59.4	0.0322
									59.42	0.02687	59.42	0.03211	59.42	0.03977
									59.44	0.03682	59.44	0.0367	59.44	0.02651
									59.46	0.0398	59.46	0.02638	59.46	0.02273
									59.48	0.05274	59.48	0.01491	59.48	0.04924
									59.5	0.03284	59.5	0.03096	59.5	0.04167
									59.52	0.04677	59.52	0.01606	59.52	0.02083
									59.54	0.03582	59.54	0.03211	59.54	0.03977
									59.56	0.03085	59.56	0.03555	59.56	0.01136
									59.58	0.0398	59.58	0.04702	59.58	0.04356
									59.6	0.04478	59.6	0.03784	59.6	0.01515
									59.62	0.03881	59.62	0.02408	59.62	0.03788
									59.64	0.04179	59.64	0.03784	59.64	0.05303
									59.66	0.02985	59.66	0.04702	59.66	0.04735
									59.68	0.02985	59.68	0.03211	59.68	0.04167
									59.7	0.0398	59.7	0.05275	59.7	0.06439
									59.72	0.03881	59.72	0.04128	59.72	0.04356
									59.74	0.03184	59.74	0.0367	59.74	0.02651
									59.76	0.01393	59.76	0.03326	59.76	0.04735
									59.78	0.02587	59.78	0.03096	59.78	0.03598
									59.8	0.04179	59.8	0.03326	59.8	0.05492
									59.82	0.03781	59.82	0.03555	59.82	0.04735
									59.84	0.0408	59.84	0.04702	59.84	0.05303
									59.86	0.02985	59.86	0.02982	59.86	0.02083
									59.88	0.03582	59.88	0.0344	59.88	0.07008
									59.9	0.03781	59.9	0.02523	59.9	0.04167
									59.92	0.0408	59.92	0.04014	59.92	0.0303
									59.94	0.03682	59.94	0.02982	59.94	0.04545
[truncated: 1,003 more rows]
[truncated: 15 more columns]

## Sheet: Fig.3
Fig.3a	Ge doping		Ge:Sn doping		Sn doping			Fig.3b	Fe2O3							Ge-Fe2O3							Ge:Sn-Fe2O3							Fig.3d		Ge-H		Ge-PH
Formation energy	µo'	Formation energy	µo'	Current	µo'	Current		DFT coordinates	CRYSTAL							CRYSTAL							CRYSTAL							XPS (Fe)		Binding energy	Intensity	Binding energy	Intensity
	0	1.83334	0	1.91567	0	1.91947			PRIMVEC							PRIMVEC							PRIMVEC									743.1	0.54497	742.1	0.58893
	-0.5	1.58334	-0.5	1.66567	-0.5	1.66947			5.0726141930 0.0000000000 0.0000000000							5.0726141930 0.0000000000 0.0000000000							5.0726141930 0.0000000000 0.0000000000									743	0.54785	742	0.60093
	-1	1.33334	-1	1.41567	-1	1.41947			-2.5363070965 4.3930127547 0.0000000000							-2.5363070965 4.3930127547 0.0000000000							-2.5363070965 4.3930127547 0.0000000000									742.9	0.53815	741.9	0.59838
	-1.5	1.08334	-1.5	1.16567	-1.5	1.16947			0.0000000000 0.0000000000 27.7533493042							0.0000000000 0.0000000000 27.7533493042							0.0000000000 0.0000000000 27.7533493042									742.8	0.55447	741.8	0.59585
	-2	0.83334	-2	0.91567	-2	0.91947			PRIMCOORD							PRIMCOORD							PRIMCOORD									742.7	0.54971	741.7	0.58707
	-2.5	0.58334	-2.5	0.66567	-2.5	0.66947			34 1							34 1							34 1									742.6	0.54676	741.6	0.60065
	-2.75685	0.45492	-2.75685	0.53725	-2.75685	0.54105			Fe -0.042341232 2.886666059 7.283089161							Fe -0.015453696 2.829139471 7.329548359							Fe 0.000238419 2.937958956 7.275595665									742.5	0.55553	741.5	0.59665
									Fe 2.519488811 4.385074615 7.932518005							Fe 5.072297096 0.000180114 7.926328659							Fe 0.019197309 0.034331392 7.395185471									742.4	0.55023	741.4	0.60078
									Fe 0.000139497 0.000759991 11.879348755							Fe 0.001156556 0.001107039 11.708139420							Fe 0.009011500 0.010169824 9.672903061									742.3	0.55144	741.3	0.58906
									Fe 2.527244806 1.467463851 12.478016853							Fe 2.536829472 1.539039254 12.391537666							Fe 2.522253752 4.391294956 5.066179276									742.2	0.55517	741.2	0.58958
									Fe 2.602532625 4.275775909 4.964685440							Fe 2.450189114 4.239055157 5.117246151							Fe 2.555545092 1.533692956 9.604185104									742.1	0.54495	741.1	0.58917
									Fe 2.450369358 1.410424948 5.638092995							Fe 2.537045002 1.450102687 9.529251099							Fe 0.049250007 2.938345432 10.174683571									742	0.54291	741	0.58831
									Fe 2.522489309 1.455334663 9.582038879							Fe 0.006498098 2.927925110 10.220920563							Fe 2.495553970 4.392415047 14.981507301									741.9	0.54492	740.9	0.58418
									Fe 0.008400202 2.923945189 10.224166870							Fe -0.045912266 2.982644558 13.987854958							O 1.635347366 0.028110888 6.126024723									741.8	0.54813	740.8	0.58809
									Fe -0.068713546 2.946323156 14.115049362							O -0.964737535 4.367906570 6.361983299							O 1.013566732 4.229596615 13.788558006									741.7	0.54428	740.7	0.58755
									Fe 5.033162117 0.000347048 14.634424210							O 3.573464155 0.084460057 13.346890450							O 4.205047607 1.417893052 6.128938675									741.6	0.56364	740.6	0.57601
									O -0.980609894 4.351854324 6.465447903							O 4.170325279 1.285426259 6.363065720							O -1.684249878 3.156054258 13.802211761									741.5	0.54718	740.5	0.58339
									O 3.491949320 0.014580408 13.307841301							O -1.810781240 3.142725945 13.321635246							O 1.715502262 2.953571796 6.134988785									741.4	0.55065	740.4	0.57015
									O 4.249047279 1.382503033 6.426898479							O 1.732505798 2.844053984 6.364426136							O 0.611376882 1.364320397 13.806653023									741.3	0.53637	740.3	0.57486
									O 3.296636105 3.012657642 13.282642365							O 0.798186004 1.386425972 13.307370186							O 4.275673389 1.363885403 10.951638222									741.2	0.54895	740.2	0.56839
									O 1.746559262 3.036208630 6.422264099							O 4.094418526 1.501571178 11.026627541							O 0.972250104 1.208126783 3.950966835									741.1	0.5441	740.1	0.56908
									O 0.798005879 1.380666733 13.301264763							O 0.884093106 1.421750188 4.202217579							O 1.800914884 3.010197639 10.977643013									741	0.54421	740	0.57333
									O 4.133244514 1.456639528 11.028293610							O 1.742803097 2.827738285 10.988993645							O 3.477718353 0.234850436 3.977859735									740.9	0.55047	739.9	0.56966
									O 1.006444812 1.481908083 4.215178490							O 3.262867928 0.078485563 4.157729149							O 1.581164241 0.029881272 10.936928749									740.8	0.54826	739.8	0.57086
									O 1.763068318 2.822308540 11.025073051							O 1.775080204 0.109983459 11.017274857							O 3.040486813 2.898865461 3.950162172									740.7	0.54926	739.7	0.56239
									O 3.429946899 0.317830056 4.127561569							O 3.196167469 2.640815735 4.176102161							O 1.421186924 3.053139210 15.964476585									740.6	0.54532	739.6	0.55839
									O 1.759585857 0.099963002 11.034925461							O 1.648802519 3.306295395 15.680531502							O -1.623051286 2.951432228 8.595018387									740.5	0.5432	739.5	0.5569
									O -1.593074799 3.104779243 3.848723650							O -1.546274900 2.916617632 8.717132568							O -0.907746673 4.337735176 15.908802986									740.4	0.54506	739.4	0.56879
									O 1.571551681 3.128844023 15.718719482							O -0.900376320 4.280951023 15.525196075							O 0.799403489 1.555697560 8.624963760									740.3	0.54024	739.3	0.55881
									O -1.572497725 2.916718721 8.750492096							O 0.793092966 1.551761389 8.740667343							O -0.825753093 1.510735035 15.885129929									740.2	0.53139	739.2	0.56578
									O -0.882398963 4.135059357 15.593441010							O -0.455853045 1.602487445 15.586725235							O 0.811671495 4.335082054 8.647804260									740.1	0.53615	739.1	0.56391
									O 0.793851376 1.563029408 8.725181580							O 0.808874130 4.286868572 8.724626541							O 1.378315449 0.547632933 3.347081661									740	0.53601	739	0.55904
									O -0.488228947 1.549520850 15.676146507							H 0.375244141 3.562236547 4.240850449							H 3.307303905 1.371454597 15.630714417									739.9	0.53307	738.9	0.57378
									O 0.790810347 4.292104721 8.748161316							H -1.154978514 3.590962887 16.172986984							H -0.951414466 3.912645340 16.786724091									739.8	0.53134	738.8	0.56571
									H 0.349505663 3.929738522 3.869372129							H -0.945471883 2.374717474 4.013577938							H 3.809063911 0.898937762 3.335314274									739.7	0.53926	738.7	0.56462
									H -1.134619474 3.404035568 16.199436188							H 0.393467546 1.800072074 16.048013687							H 1.725033879 2.138026476 16.142875671									739.6	0.53678	738.6	0.55923
									H 3.637878656 2.174773932 3.578599930							H 1.130198479 3.944037914 16.214643478							H 2.241469383 2.859380960 3.376861095									739.5	0.53262	738.5	0.56511
									H 0.377881825 1.723444700 16.119394302							H 1.308843374 1.267353415 3.336757421							H -0.035280108 2.922144175 14.652269363									739.4	0.52517	738.4	0.56208
									H 1.056148529 3.739130259 16.287551880							Ge 0.027633067 0.093900643 14.546279907							Ge 2.514439106 1.463672757 5.265115738									739.3	0.52916	738.3	0.56403
									H 1.414153576 1.216750264 3.367924452							Ge 2.478479385 1.355332136 5.458695412							Sn 0.011568096 0.006813562 12.358454704									739.2	0.51816	738.2	0.56103
																																739.1	0.52874	738.1	0.55771
																																739	0.53197	738	0.55767
																																738.9	0.52401	737.9	0.56242
																																738.8	0.53949	737.8	0.56087
																																738.7	0.52626	737.7	0.56664
																																738.6	0.52945	737.6	0.55924
																																738.5	0.52746	737.5	0.55944
																																738.4	0.53261	737.4	0.55834
																																738.3	0.53309	737.3	0.57856
																																738.2	0.52239	737.2	0.56227
																																738.1	0.52856	737.1	0.56632
																																738	0.51774	737	0.5711
																																737.9	0.53319	736.9	0.56688
																																737.8	0.53155	736.8	0.55375
																																737.7	0.53233	736.7	0.57167
																																737.6	0.54161	736.6	0.565
																																737.5	0.52551	736.5	0.57408
																																737.4	0.52839	736.4	0.57775
																																737.3	0.5377	736.3	0.57436
																																737.2	0.53956	736.2	0.56952
																																737.1	0.54578	736.1	0.57945
																																737	0.54059	736	0.58042
																																736.9	0.54104	735.9	0.56591
																																736.8	0.53065	735.8	0.58123
																																736.7	0.54204	735.7	0.57469
																																736.6	0.54959	735.6	0.59949
																																736.5	0.54228	735.5	0.59435
																																736.4	0.54661	735.4	0.57982
																																736.3	0.54998	735.3	0.59315
																																736.2	0.55582	735.2	0.60409
																																736.1	0.54684	735.1	0.59643
																																736	0.5561	735	0.58455
																																735.9	0.55563	734.9	0.59409
																																735.8	0.55481	734.8	0.59894
																																735.7	0.56849	734.7	0.59538
																																735.6	0.56468	734.6	0.60968
																																735.5	0.56583	734.5	0.61235
																																735.4	0.56942	734.4	0.60601
																																735.3	0.57224	734.3	0.61413
																																735.2	0.56443	734.2	0.61547
																																735.1	0.57626	734.1	0.6111
																																735	0.56887	734	0.61451
																																734.9	0.57024	733.9	0.61772
																																734.8	0.57396	733.8	0.61375
																																734.7	0.57575	733.7	0.61334
																																734.6	0.57574	733.6	0.61416
																																734.5	0.58329	733.5	0.62573
																																734.4	0.58721	733.4	0.64211
																																734.3	0.58635	733.3	0.6399
																																734.2	0.58461	733.2	0.62878
																																734.1	0.58413	733.1	0.63499
																																734	0.59477	733	0.63286
																																733.9	0.59224	732.9	0.65093
																																733.8	0.60048	732.8	0.66135
																																733.7	0.60551	732.7	0.6438
																																733.6	0.60567	732.6	0.63877
																																733.5	0.61028	732.5	0.65127
																																733.4	0.61371	732.4	0.63927
																																733.3	0.61272	732.3	0.65277
																																733.2	0.60985	732.2	0.64075
																																733.1	0.61979	732.1	0.64833
																																733	0.62598	732	0.63801
																																732.9	0.61377	731.9	0.63608
																																732.8	0.6113	731.8	0.64822
																																732.7	0.62723	731.7	0.63636
																																732.6	0.61822	731.6	0.64375
																																732.5	0.61953	731.5	0.64705
																																732.4	0.62973	731.4	0.63459
																																732.3	0.62429	731.3	0.62489
																																732.2	0.62425	731.2	0.64703
																																732.1	0.62262	731.1	0.64952
																																732	0.62026	731	0.63321
																																731.9	0.63498	730.9	0.63581
																																731.8	0.62706	730.8	0.63517
																																731.7	0.63222	730.7	0.61892
																																731.6	0.62884	730.6	0.63557
																																731.5	0.62258	730.5	0.64078
																																731.4	0.62243	730.4	0.61212
																																731.3	0.64346	730.3	0.62696
																																731.2	0.6252	730.2	0.62759
																																731.1	0.62493	730.1	0.63936
																																731	0.62775	730	0.62176
																																730.9	0.62696	729.9	0.62488
																																730.8	0.63326	729.8	0.62231
																																730.7	0.63469	729.7	0.6363
																																730.6	0.62631	729.6	0.64097
																																730.5	0.6255	729.5	0.64303
																																730.4	0.61783	729.4	0.62503
																																730.3	0.63191	729.3	0.63045
																																730.2	0.62862	729.2	0.63293
																																730.1	0.62486	729.1	0.61809
																																730	0.62048	729	0.62649
																																729.9	0.62806	728.9	0.62525
																																729.8	0.62293	728.8	0.62877
																																729.7	0.62394	728.7	0.64051
																																729.6	0.62317	728.6	0.63824
																																729.5	0.63861	728.5	0.64256
																																729.4	0.63395	728.4	0.6503
																																729.3	0.63161	728.3	0.64976
																																729.2	0.63769	728.2	0.64962
																																729.1	0.62871	728.1	0.6468
																																729	0.64028	728	0.66274
																																728.9	0.64732	727.9	0.66652
																																728.8	0.64115	727.8	0.66813
																																728.7	0.6442	727.7	0.65844
																																728.6	0.65221	727.6	0.66336
																																728.5	0.64142	727.5	0.68226
																																728.4	0.64858	727.4	0.67985
																																728.3	0.64991	727.3	0.66894
																																728.2	0.65923	727.2	0.68441
																																728.1	0.65859	727.1	0.69417
																																728	0.65039	727	0.70422
																																727.9	0.67099	726.9	0.69623
																																727.8	0.6666	726.8	0.7011
																																727.7	0.66333	726.7	0.70321
																																727.6	0.67577	726.6	0.71322
																																727.5	0.67154	726.5	0.71766
																																727.4	0.6881	726.4	0.71938
																																727.3	0.68643	726.3	0.73959
																																727.2	0.68824	726.2	0.73957
																																727.1	0.692	726.1	0.73921
																																727	0.69838	726	0.74239
																																726.9	0.68846	725.9	0.75223
																																726.8	0.68658	725.8	0.75122
																																726.7	0.7015	725.7	0.77006
																																726.6	0.71612	725.6	0.77305
																																726.5	0.7077	725.5	0.77557
																																726.4	0.72618	725.4	0.7966
																																726.3	0.71944	725.3	0.79525
																																726.2	0.72071	725.2	0.79908
																																726.1	0.72926	725.1	0.7953
																																726	0.73995	725	0.8186
																																725.9	0.74359	724.9	0.80868
																																725.8	0.74535	724.8	0.82305
																																725.7	0.77221	724.7	0.82366
																																725.6	0.76357	724.6	0.83372
																																725.5	0.77142	724.5	0.8311
																																725.4	0.77499	724.4	0.84241
																																725.3	0.77419	724.3	0.86735
																																725.2	0.78564	724.2	0.84839
																																725.1	0.77925	724.1	0.86177
																																725	0.79664	724	0.86015
																																724.9	0.80833	723.9	0.85717
																																724.8	0.82308	723.8	0.87682
																																724.7	0.82598	723.7	0.86714
																																724.6	0.825	723.6	0.87353
																																724.5	0.83484	723.5	0.8518
																																724.4	0.83559	723.4	0.86121
																																724.3	0.83377	723.3	0.84789
																																724.2	0.8436	723.2	0.83452
																																724.1	0.85047	723.1	0.85161
																																724	0.86323	723	0.83319
																																723.9	0.85645	722.9	0.81351
																																723.8	0.8624	722.8	0.82215
																																723.7	0.86343	722.7	0.82043
																																723.6	0.85389	722.6	0.79273
																																723.5	0.8791	722.5	0.79343
																																723.4	0.87305	722.4	0.78549
																																723.3	0.85559	722.3	0.75221
																																723.2	0.85248	722.2	0.72511
																																723.1	0.83952	722.1	0.70516
																																723	0.85612	722	0.68377
																																722.9	0.83245	721.9	0.66267
																																722.8	0.84621	721.8	0.64336
																																722.7	0.83918	721.7	0.62775
																																722.6	0.81854	721.6	0.62196
																																722.5	0.80953	721.5	0.60128
																																722.4	0.8011	721.4	0.59171
																																722.3	0.79185	721.3	0.58563
																																722.2	0.77315	721.2	0.5848
																																722.1	0.74741	721.1	0.56769
																																722	0.72811	721	0.56255
																																721.9	0.70759	720.9	0.55833
																																721.8	0.70479	720.8	0.55449
																																721.7	0.68132	720.7	0.5451
																																721.6	0.67319	720.6	0.54313
																																721.5	0.65774	720.5	0.54865
																																721.4	0.64512	720.4	0.5587
																																721.3	0.65036	720.3	0.55795
																																721.2	0.64612	720.2	0.55478
																																721.1	0.61926	720.1	0.54606
																																721	0.62115	720	0.55714
																																720.9	0.61491	719.9	0.56492
																																720.8	0.58751	719.8	0.54816
																																720.7	0.59898	719.7	0.55588
																																720.6	0.57099	719.6	0.56501
																																720.5	0.57466	719.5	0.56385
																																720.4	0.57359	719.4	0.55425
																																720.3	0.57553	719.3	0.54409
																																720.2	0.56753	719.2	0.57233
																																720.1	0.56401	719.1	0.57248
																																720	0.56214	719	0.57979
																																719.9	0.56314	718.9	0.5691
																																719.8	0.56718	718.8	0.57048
																																719.7	0.57167	718.7	0.56717
																																719.6	0.57109	718.6	0.57132
																																719.5	0.57478	718.5	0.56417
																																719.4	0.56934	718.4	0.55766
																																719.3	0.57535	718.3	0.5612
																																719.2	0.56998	718.2	0.56636
																																719.1	0.56409	718.1	0.55563
																																719	0.56949	718	0.55534
																																718.9	0.56385	717.9	0.54925
																																718.8	0.57362	717.8	0.5347
																																718.7	0.56862	717.7	0.54173
																																718.6	0.57716	717.6	0.5362
																																718.5	0.57476	717.5	0.54526
																																718.4	0.57522	717.4	0.52935
																																718.3	0.57483	717.3	0.52403
																																718.2	0.57194	717.2	0.52518
																																718.1	0.55829	717.1	0.52664
																																718	0.56526	717	0.52511
																																717.9	0.57568	716.9	0.52036
																																717.8	0.57738	716.8	0.51877
																																717.7	0.5719	716.7	0.50407
																																717.6	0.56273	716.6	0.50904
																																717.5	0.56109	716.5	0.50898
																																717.4	0.55002	716.4	0.50008
																																717.3	0.5578	716.3	0.49424
																																717.2	0.55425	716.2	0.50787
																																717.1	0.56924	716.1	0.48832
																																717	0.5552	716	0.48647
																																716.9	0.55513	715.9	0.48375
																																716.8	0.55954	715.8	0.4849
																																716.7	0.55644	715.7	0.4947
																																716.6	0.53971	715.6	0.4976
																																716.5	0.54984	715.5	0.49092
																																716.4	0.54657	715.4	0.49517
																																716.3	0.54454	715.3	0.48875
																																716.2	0.54726	715.2	0.48384
																																716.1	0.55094	715.1	0.49976
																																716	0.54633	715	0.49943
																																715.9	0.54896	714.9	0.5037
																																715.8	0.543	714.8	0.50013
																																715.7	0.53984	714.7	0.50233
																																715.6	0.539	714.6	0.51324
																																715.5	0.54552	714.5	0.52501
																																715.4	0.54626	714.4	0.52438
																																715.3	0.55785	714.3	0.52483
																																715.2	0.55549	714.2	0.53442
																																715.1	0.55483	714.1	0.54454
																																715	0.56036	714	0.54097
																																714.9	0.55186	713.9	0.54378
																																714.8	0.54648	713.8	0.55211
																																714.7	0.56783	713.7	0.55724
																																714.6	0.56089	713.6	0.58395
																																714.5	0.56842	713.5	0.57426
																																714.4	0.57736	713.4	0.59065
																																714.3	0.57298	713.3	0.60259
																																714.2	0.57977	713.2	0.61876
																																714.1	0.57807	713.1	0.63609
																																714	0.5759	713	0.63886
																																713.9	0.58808	712.9	0.65383
																																713.8	0.59992	712.8	0.66717
																																713.7	0.60748	712.7	0.6734
																																713.6	0.60292	712.6	0.69026
																																713.5	0.62005	712.5	0.70087
																																713.4	0.62181	712.4	0.72464
																																713.3	0.63898	712.3	0.7147
																																713.2	0.6508	712.2	0.74011
																																713.1	0.66415	712.1	0.74798
																																713	0.68169	712	0.76343
																																712.9	0.66984	711.9	0.77394
																																712.8	0.68662	711.8	0.78973
																																712.7	0.70164	711.7	0.80877
																																712.6	0.71771	711.6	0.8226
																																712.5	0.71343	711.5	0.83844
																																712.4	0.72137	711.4	0.84629
																																712.3	0.73724	711.3	0.87089
																																712.2	0.75889	711.2	0.8888
																																712.1	0.75926	711.1	0.92598
																																712	0.78246	711	0.92875
																																711.9	0.78457	710.9	0.95143
																																711.8	0.80274	710.8	0.95754
																																711.7	0.80707	710.7	0.9614
																																711.6	0.81623	710.6	0.96796
																																711.5	0.83625	710.5	1
																																711.4	0.86061	710.4	0.99943
																																711.3	0.88394	710.3	0.98566
																																711.2	0.89722	710.2	0.979
																																711.1	0.89926	710.1	0.97099
																																711	0.93161	710	0.96948
																																710.9	0.93711	709.9	0.94331
																																710.8	0.95874	709.8	0.93109
																																710.7	0.95405	709.7	0.92317
																																710.6	0.97148	709.6	0.91051
																																710.5	0.99368	709.5	0.91508
																																710.4	1	709.4	0.89933
																																710.3	0.99351	709.3	0.88641
																																710.2	0.99747	709.2	0.85819
																																710.1	0.98899	709.1	0.80424
																																710	0.98026	709	0.74887
																																709.9	0.96965	708.9	0.67277
																																709.8	0.97164	708.8	0.58751
																																709.7	0.95585	708.7	0.50439
																																709.6	0.94997	708.6	0.44454
																																709.5	0.94221	708.5	0.36899
																																709.4	0.92768	708.4	0.32632
																																709.3	0.90779	708.3	0.28725
																																709.2	0.88402	708.2	0.24031
																																709.1	0.86133	708.1	0.21059
																																709	0.81029	708	0.19371
																																708.9	0.73576	707.9	0.18006
																																708.8	0.67113	707.8	0.15878
																																708.7	0.61402	707.7	0.14309
																																708.6	0.56393	707.6	0.13261
																																708.5	0.5023	707.5	0.10808
																																708.4	0.4431	707.4	0.11024
																																708.3	0.41899	707.3	0.09311
																																708.2	0.37558	707.2	0.07075
																																708.1	0.35434	707.1	0.07124
																																708	0.3228	707	0.05429
																																707.9	0.30059	706.9	0.05426
																																707.8	0.27883	706.8	0.0407
																																707.7	0.2531	706.7	0.04336
																																707.6	0.22377	706.6	0.03398
																																707.5	0.20605	706.5	0.02723
																																707.4	0.18874	706.4	0.02789
																																707.3	0.16364	706.3	0.02752
																																707.2	0.14591	706.2	0.02777
																																707.1	0.12479	706.1	0.02819
																																707	0.10342	706	0.02498
																																706.9	0.08259	705.9	0.01924
																																706.8	0.07147	705.8	0.02985
																																706.7	0.06075	705.7	0.01012
																																706.6	0.05444	705.6	0.01361
																																706.5	0.05169	705.5	0.0149
																																706.4	0.04622	705.4	0.01616
																																706.3	0.0379	705.3	0.01912
																																706.2	0.03187	705.2	0.01143
																																706.1	0.03248	705.1	0.01351
																																706	0.03118	705	0.00864
																																705.9	0.02328	704.9	0.01156
																																705.8	0.01984	704.8	0.0187
																																705.7	0.02205	704.7	0.00946
																																705.6	0.01459	704.6	0.01349
																																705.5	0.01826	704.5	0.00708
																																705.4	0.01379	704.4	0.01316
																																705.3	0.00825	704.3	0.00856
																																705.2	0.01008	704.2	0.00633
																																705.1	0.00781	704.1	0.00829
																																705	0.01372	704	0.01223
																																704.9	0.00497	703.9	0.0094
																																704.8	0.00678	703.8	0.01132
																																704.7	0.00967	703.7	0.01339
																																704.6	0.00829	703.6	0.00168
																																704.5	0.01173	703.5	0.01181
																																704.4	0.0022	703.4	0.00706
																																704.3	0.00673	703.3	0.00889
																																704.2	0.00778	703.2	0.01318
																																704.1	0	703.1	0.01725
																																704	0.00153	703	0.00798
																																703.9	0.0059	702.9	0.00389
																																703.8	0.00632	702.8	0.00632
																																703.7	0.00379	702.7	0.00794
																																703.6	0.00716	702.6	0.00948
																																703.5	0.0065	702.5	0.00721
																																703.4	0.00413	702.4	0.00699
																																703.3	0.0089	702.3	0.00312
																																703.2	0.00188	702.2	0
																																703.1	0.000689038	702.1	0.00345
																																--	--	--	--
																																--	--	--	--
																																--	--	--	--
																																--	--	--	--
																																--	--	--	--
																																--	--	--	--
																																--	--	--	--
																																--	--	--	--
																																--	--	--	--
																																--	--	--	--
																																--	--	--	--
																																--	--	--	--
																																--	--	--	--
																																--	--	--	--
																																--	--	--	--
																																--	--	--	--
																																--	--	--	--
																																--	--	--	--
																																--	--	--	--
																																--	--	--	--
																																--	--	--	--
																																--	--	--	--
																																--	--	--	--
																																--	--	--	--
																																--	--	--	--
																																--	--	--	--
																																--	--	--	--
																																--	--	--	--
																																--	--	--	--
																																--	--	--	--
																																--	--	--	--
																																--	--	--	--
																																--	--	--	--
																																--	--	--	--
																																--	--	--	--
																																--	--	--	--
																																--	--	--	--
																																--	--	--	--
																																--	--	--	--
																																--	--	--	--
																																--	--	--	--
																																--	--	--	--
																																--	--	--	--
																																--	--	--	--
																																--	--	--	--
																																--	--	--	--
																																--	--	--	--
																																--	--	--	--
																																--	--	--	--
																																--	--	--	--
																																--	--	--	--
																																--	--	--	--
																																--	--	--	--
																																--	--	--	--
																																--	--	--	--
																																--	--	--	--
																																--	--	--	--
																																--	--	--	--
																																--	--	--	--
																																--	--	--	--
																																--	--	--	--
																																--	--	--	--
																																--	--	--	--
																																--	--	--	--
																																--	--	--	--
																																--	--	--	--
																																--	--	--	--
																																--	--	--	--
																																--	--	--	--
																																--	--	--	--
																																--	--	--	--
																																--	--	--	--
																																--	--	--	--
																																--	--	--	--
																																--	--	--	--
																																--	--	--	--
																																--	--	--	--
																																--	--	--	--
																																--	--	--	--
																																--	--	--	--
																																--	--	--	--
																																--	--	--	--
																																--	--	--	--
																																--	--	--	--
																																--	--	--	--
																																--	--	--	--
																																--	--	--	--
																																--	--	--	--
																																--	--	--	--
																																--	--	--	--
																																--	--	--	--
																																--	--	--	--
																																--	--	--	--
																																--	--	--	--
																																--	--	--	--
																																--	--	--	--
																																--	--	--	--
																																--	--	--	--
																																--	--	--	--
																																--	--	--	--
																																--	--	--	--
																																--	--	--	--
																																--	--	--	--
																																--	--	--	--
																																--	--	--	--
																																--	--	--	--
																																--	--	--	--
																																--	--	--	--
																																--	--	--	--
																																--	--	--	--
																																--	--	--	--
																																--	--	--	--
																																--	--	--	--
																																--	--	--	--
																																--	--	--	--
																																--	--	--	--
																																--	--	--	--
																																--	--	--	--
																																--	--	--	--
																																--	--	--	--
																																--	--	--	--
																																--	--	--	--
																																--	--	--	--
																																--	--	--	--
																																--	--	--	--
																																--	--	--	--
																																--	--	--	--
																																--	--	--	--
																																--	--	--	--
																																--	--	--	--
																																--	--	--	--
																																--	--	--	--
																																--	--	--	--
																																--	--	--	--
																																--	--	--	--
																																--	--	--	--
																																--	--	--	--
																																--	--	--	--
																																--	--	--	--
																																--	--	--	--
																																--	--	--	--
																																--	--	--	--
																																--	--	--	--
																																--	--	--	--
																																--	--	--	--
																																--	--	--	--
																																--	--	--	--
																																--	--	--	--
																																--	--	--	--
																																--	--	--	--
																																--	--	--	--
																																--	--	--	--
																																--	--	--	--
																																--	--	--	--
																																--	--	--	--
																																--	--	--	--
																																--	--	--	--
																																--	--	--	--
																																--	--	--	--
																																--	--	--	--
																																--	--	--	--
																																--	--	--	--
																																--	--	--	--
																																--	--	--	--
																																--	--	--	--
																																--	--	--	--
																																--	--	--	--
																																--	--	--	--
																																--	--	--	--
																																--	--	--	--
																																--	--	--	--
																																--	--	--	--
																																--	--	--	--
																																--	--	--	--
																																--	--	--	--
																																--	--	--	--
																																--	--	--	--
																																--	--	--	--
																																--	--	--	--
																																--	--	--	--
																																--	--	--	--
																																--	--	--	--
																																--	--	--	--
																																--	--	--	--
																																--	--	--	--
																																--	--	--	--
																																--	--	--	--
																																--	--	--	--
																																--	--	--	--
																																--	--	--	--
																																--	--	--	--
																																--	--	--	--
																																--	--	--	--
																																--	--	--	--
																																--	--	--	--
																																--	--	--	--
																																--	--	--	--
																																--	--	--	--
																																--	--	--	--
																																--	--	--	--
																																--	--	--	--
																																--	--	--	--
																																--	--	--	--
																																--	--	--	--
																																--	--	--	--
																																--	--	--	--
																																--	--	--	--
																																--	--	--	--
																																--	--	--	--
																																--	--	--	--
																																--	--	--	--
																																--	--	--	--
																																--	--	--	--
																																--	--	--	--
																																--	--	--	--
																																--	--	--	--
																																--	--	--	--
																																--	--	--	--
																																--	--	--	--
																																--	--	--	--
																																--	--	--	--
																																--	--	--	--
																																--	--	--	--
																																--	--	--	--
																																--	--	--	--
																																--	--	--	--
																																--	--	--	--
																																--	--	--	--
																																--	--	--	--
																																--	--	--	--
																																--	--	--	--
																																--	--	--	--
																																--	--	--	--
																																--	--	--	--
																																--	--	--	--
																																--	--	--	--
																																--	--	--	--
																																--	--	--	--
																																--	--	--	--
																																--	--	--	--
																																--	--	--	--
																																--	--	--	--
																																--	--	--	--
																																--	--	--	--
																																--	--	--	--
																																--	--	--	--
																																--	--	--	--
																																--	--	--	--
																																--	--	--	--
																																--	--	--	--
																																--	--	--	--
																																--	--	--	--
																																--	--	--	--
																																--	--	--	--
																																--	--	--	--
																																--	--	--	--
																																--	--	--	--
																																--	--	--	--
																																--	--	--	--
																																--	--	--	--
																																--	--	--	--
																																--	--	--	--
																																--	--	--	--
																																--	--	--	--
																																--	--	--	--
																																--	--	--	--
																																--	--	--	--
																																--	--	--	--
																																--	--	--	--
																																--	--	--	--
																																--	--	--	--
																																--	--	--	--
																																--	--	--	--
																																--	--	--	--
																																--	--	--	--
																																--	--	--	--
																																--	--	--	--
																																--	--	--	--
																																--	--	--	--
																																--	--	--	--
																																--	--	--	--
																																--	--	--	--
																																--	--	--	--
																																--	--	--	--
																																--	--	--	--
																																--	--	--	--
																																--	--	--	--
																																--	--	--	--
																																--	--	--	--
																																--	--	--	--
																																--	--	--	--
																																--	--	--	--
																																--	--	--	--
																																--	--	--	--
																																--	--	--	--
																																--	--	--	--
																																--	--	--	--
																																--	--	--	--
																																--	--	--	--
																																--	--	--	--
																																--	--	--	--
																																--	--	--	--
																																--	--	--	--
																																--	--	--	--
																																--	--	--	--
																																--	--	--	--
																																--	--	--	--
																																--	--	--	--
																																--	--	--	--
																																--	--	--	--
																																--	--	--	--
																																--	--	--	--
																																--	--	--	--
																																--	--	--	--
																																--	--	--	--
																																--	--	--	--
																																--	--	--	--
																																--	--	--	--
																																--	--	--	--
																																--	--	--	--
																																--	--	--	--
																																--	--	--	--
																																--	--	--	--
																																--	--	--	--
																																--	--	--	--
																																--	--	--	--
																																--	--	--	--
																																--	--	--	--
																																--	--	--	--
																																--	--	--	--
																																--	--	--	--
																																--	--	--	--
																																--	--	--	--
																																--	--	--	--
																																--	--	--	--
																																--	--	--	--
																																--	--	--	--
																																--	--	--	--
																																--	--	--	--
																																--	--	--	--
																																--	--	--	--
																																--	--	--	--
																																--	--	--	--
																																--	--	--	--
																																--	--	--	--
																																--	--	--	--
																																--	--	--	--
																																--	--	--	--
																																--	--	--	--
																																--	--	--	--
																																--	--	--	--
																																--	--	--	--
																																--	--	--	--
																																--	--	--	--
																																--	--	--	--
																																--	--	--	--
																																--	--	--	--
																																--	--	--	--
																																--	--	--	--
																																--	--	--	--
																																--	--	--	--
																																--	--	--	--
																																--	--	--	--
																																--	--	--	--
																																--	--	--	--
																																--	--	--	--
																																--	--	--	--
																																--	--	--	--
																																--	--	--	--
																																--	--	--	--
																																--	--	--	--
																																--	--	--	--
																																--	--	--	--
																																--	--	--	--
																																--	--	--	--
																																--	--	--	--
																																--	--	--	--
																																--	--	--	--
																																--	--	--	--
																																--	--	--	--
																																--	--	--	--
																																--	--	--	--
																																--	--	--	--
																																--	--	--	--
																																--	--	--	--
																																--	--	--	--

## Sheet: Fig.4
Fig.4a	Fe2O3		Ge-H		Ge-PH			Fig.4b	Fe2O3		Ge-H		Ge-PH			Fig.4c	Fe2O3							Fe2O3-OH							Fe2O3-O							Fe2O3-OOH							Ge-Fe2O3
M-S plot	V vs.RHE	1/C2	V vs.RHE	1/C2	V vs.RHE	1/C2		EIS	Zre	Zim	Zre	Zim	Zre	Zim		DFT coordinates	CRYSTAL							CRYSTAL							CRYSTAL							CRYSTAL							CRYSTAL
	0.2	51355200	0.2	13877600	0.2	5268130			5.81005	0.00921	5.39063	0.01292	12.4264	0.00464			PRIMVEC							PRIMVEC							PRIMVEC							PRIMVEC							PRIMVEC
	0.265	130155000	0.265	29594800	0.265	9002370			5.81005	0.01159	5.39063	0.01627	12.4264	0.00584			5.0726141930 0.0000000000 0.0000000000							5.0726141930 0.0000000000 0.0000000000							5.0726141930 0.0000000000 0.0000000000							5.0726141930 0.0000000000 0.0000000000							5.0726141930 0.0000000000 0.0000000000
	0.33	424630000	0.33	69326600	0.33	19179700			5.81006	0.01459	5.39063	0.02048	12.4264	0.00736			-2.5363070965 4.3930127547 0.0000000000							-2.5363070965 4.3930127547 0.0000000000							-2.5363070965 4.3930127547 0.0000000000							-2.5363070965 4.3930127547 0.0000000000							-2.5363070965 4.3930127547 0.0000000000
	0.395	1446430000	0.395	163346000	0.395	40155300			5.81006	0.01837	5.39063	0.02578	12.4264	0.00926			0.0000000000 0.0000000000 27.7533493042							0.0000000000 0.0000000000 27.7533493042							0.0000000000 0.0000000000 27.7533493042							0.0000000000 0.0000000000 27.7533493042							0.0000000000 0.0000000000 27.7533493042
	0.46	3665690000	0.46	319970000	0.46	82178700			5.81006	0.02313	5.39063	0.03246	12.4264	0.01166			PRIMCOORD							PRIMCOORD							PRIMCOORD							PRIMCOORD							PRIMCOORD
	0.525	6720990000	0.525	628137000	0.525	160889000			5.81006	0.02912	5.39064	0.04086	12.4264	0.01468			31 1							33 1							32 1							34 1							31 1
	0.59	10139700000	0.59	1272410000	0.59	295616000			5.81006	0.03665	5.39065	0.05144	12.4264	0.01848			O 4.107724190 1.487293959 5.772363663							O 4.080428600 1.473693132 5.770726204							O 4.087966442 1.482681274 5.776304722							O 4.118430138 1.457917809 5.790708542							O 4.099930286 1.530868173 5.696680546
	0.655	13810600000	0.655	2380600000	0.655	518613000			5.81007	0.04615	5.39067	0.06476	12.4264	0.02326			O 1.589435220 0.031142067 10.410808563							O 1.550345659 0.014589194 10.405258179							O 1.562672019 0.011180217 10.387468338							O -0.942942977 4.370247841 10.455713272							O 1.672359824 0.266119897 10.423103333
	0.72	18046100000	0.72	3514590000	0.72	774296000			5.81008	0.05809	5.3907	0.08153	12.4264	0.02929			O 1.605497599 3.001789331 1.158813357							O 1.622906923 3.110147476 1.206354856							O 1.590880752 3.004605293 1.159757018							O 1.618503690 2.976072788 1.174577236							O 1.491242051 3.089579344 1.236633778
	0.785	23057800000	0.785	4655670000	0.785	1089400000			5.81009	0.07314	5.39074	0.10264	12.4264	0.03687			O 0.817674875 4.292456627 8.104893684							O 0.774664164 4.274787903 8.088436127							O 0.782894611 4.276364803 8.089685440							O 0.816105127 4.256736755 8.114301682							O 0.710330486 4.383334637 8.054632187
	0.85	28929500000	0.85	6002180000	0.85	1521530000			5.81011	0.09207	5.3908	0.12922	12.4264	0.04641			O 3.326820374 2.884966135 12.724411011							O 3.350428581 2.889798403 12.671957016							O 3.285159588 2.875415564 12.660384178							O 3.305267334 2.839234591 12.781860352							O 1.959297061 1.552622437 12.602296829
	0.915	35610300000	0.915	7798070000	0.915	2024980000			5.81015	0.11591	5.39091	0.16267	12.4264	0.05843			O 0.799542904 1.361293554 3.495256662							O 0.758655131 1.345772982 3.470944881							O 0.778613269 1.360669732 3.492425919							O 0.809497833 1.334245801 3.509299755							O 0.739437521 1.553312182 3.416020870
	0.98	43329100000	0.98	10394400000	0.98	2768800000			5.8102	0.14593	5.39108	0.20479	12.4265	0.07356			O 1.793275714 2.817106962 5.789459705							O 1.756052732 2.801933765 5.774722576							O 1.769891024 2.813399315 5.787572384							O 1.802195787 2.789409161 5.806028366							O 1.788685083 2.904246807 5.717329025
	1.045	52399300000	1.045	14853800000	1.045	3848650000			5.81028	0.18371	5.39134	0.25782	12.4265	0.09261			O -0.721556544 1.374692321 10.442058563							O 4.279267311 1.361851454 10.416415215							O 4.264300823 1.346858144 10.397376060							O -0.744804382 1.334496260 10.434343338							O -0.896559238 1.700623035 10.688147545
	1.11	62681100000	1.11	23466600000	1.11	5556100000			5.81042	0.23128	5.39176	0.32457	12.4266	0.11659			O -0.830171347 4.281856060 1.218288779							O -0.950706840 4.293892860 1.231582642							O -0.841747284 4.285897732 1.219759703							O -0.816503286 4.255370617 1.233608723							O -0.763217926 4.380944729 1.273545623
	1.175	74271900000	1.175	39752400000	1.175	9557010000			5.81063	0.29116	5.39243	0.40861	12.4268	0.14677			O 0.795898139 1.585947871 8.081719398							O 0.766941249 1.584274173 8.084383965							O 0.785816431 1.602434874 8.104088783							O 0.811504185 1.561940074 8.109278679							O 0.828307271 1.741600990 8.067205429
	1.24	87175100000	1.24	64410400000	1.24	19646000000			5.81097	0.36655	5.39348	0.5144	12.427	0.18478			O 3.095732689 0.303860277 12.767650604							O 3.334637642 0.115312189 12.745225906							O 3.392087698 0.127977237 12.720414162							O 3.360622406 0.107356437 12.734041214							O 1.987427473 3.879008055 13.477025986
	1.305	106236000000	1.305	96806000000	1.305	39858400000			5.81151	0.46145	5.39516	0.64758	12.4274	0.23262			O -1.745278597 3.086706400 3.423569918							O -1.771369696 3.086456060 3.448020697							O -1.765140414 3.086165905 3.421932459							O -1.735016704 3.059434414 3.438750982							O -1.651589870 3.169123411 3.422459841
	1.37	118643000000	1.37	123529000000	1.37	66279300000			5.81236	0.58093	5.39781	0.81523	12.428	0.29284			O 1.792712569 0.126764774 5.786601067							O 1.770857334 0.122472793 5.772862911							O 1.765315413 0.127696097 5.787377834							O 1.800166845 0.101570837 5.801199436							O 1.758054018 0.218530416 5.726431847
	1.435	132825000000	1.435	150255000000	1.435	91687600000			5.8137	0.73134	5.40201	1.02627	12.429	0.36866			O 1.748667002 2.998020172 10.403065681							O 1.744837165 3.036423922 10.412196159							O 1.784849882 3.076470613 10.458072662							O 1.802081704 3.001605034 10.416136742							O 1.783379078 3.178572893 10.379836082
	1.5	148863000000	1.5	170964000000	1.5	117492000000			5.81584	0.92069	5.40867	1.2919	12.4306	0.4641			O -0.647993565 1.399855494 1.288810015							O -0.664058447 1.434612870 1.309291959							O -0.664900541 1.402174830 1.286062479							O -0.636283338 1.373932242 1.302742243							O -0.755822182 1.782565951 1.338766098
									5.81923	1.15905	5.41922	1.62622	12.433	0.58424			O -1.525002718 2.939579964 8.104588509							O -1.558208108 2.933254004 8.087243080							O -1.546274900 2.933618784 8.095623970							O -1.509833217 2.913577795 8.111582756							O -1.488888383 2.927872658 8.045196533
									5.82459	1.45909	5.43593	2.04691	12.4369	0.73546			O 0.993126631 4.367348671 3.481824398							O 0.958267570 1.435144424 12.746919632							O 0.876641572 1.280488491 12.594636917							O 0.883558095 1.528750777 12.639762878							O 0.868725538 4.364545822 3.387240648
									5.83309	1.83677	5.46241	2.57614	12.443	0.92577			Fe 5.054530621 0.027807768 2.141864777							O 0.988913536 4.371350765 3.450324059							O 0.972202063 4.368200779 3.483433962							O 1.002997875 4.340955257 3.497754574							Fe -0.085006870 0.213649765 2.011840343
									5.84656	2.31212	5.50435	3.24166	12.4528	1.16525			Fe 0.032355666 2.936583757 6.649341583							Fe 5.032641888 0.060808077 2.194790363							Fe 5.038696289 0.030799411 2.139811039							O 1.129711628 1.408039570 14.082298279							Fe 0.013472915 3.006366730 6.560225964
									5.86791	2.91032	5.57073	4.07799	12.4682	1.4665			Fe 2.605883121 1.476904511 11.218097687							Fe -0.001567364 2.929286957 6.643430233							Fe 0.007223368 2.938582659 6.652200222							Fe 5.066846848 0.001845065 2.156240940							Fe 0.028335620 0.077176444 4.859916687
									5.90172	3.66294	5.67573	5.12788	12.4926	1.84531			Fe 0.027057325 0.010859527 4.941150665							Fe 2.524414301 1.470635653 11.366689682							Fe 2.506987333 1.441698790 11.453030586							Fe 0.038980603 2.911939144 6.666437626							Fe -0.026948333 3.100522280 9.375802994
									5.95527	4.6095	5.84163	6.44367	12.5313	2.32129			Fe 0.025680065 2.958540201 9.524977684							Fe -2.533897638 4.391562939 4.937126637							Fe 0.002348620 0.008250077 4.937320709							Fe 2.594550610 1.435566306 11.392250061							Fe 0.047284365 0.109671555 8.864225388
									6.04004	5.7993	6.10326	8.08839	12.5924	2.91871			Fe 0.047241259 0.012142287 8.994305611							Fe -0.010129929 2.937475681 9.540242195							Fe 0.002767086 2.933130980 9.560029984							Fe -2.501379728 4.375840187 4.954500198							Fe 2.550241470 1.561320662 4.229721546
									6.17415	7.29348	6.51471	10.1357	12.689	3.66724			Fe 2.562618732 1.471861243 4.318504810							Fe 5.069507599 0.002815921 8.949123383							Fe 0.004025120 0.008456549 8.942989349							Fe 0.036238790 2.911697388 9.564053535							Fe 0.207845300 0.370392472 11.955005646
									6.38607	9.16721	7.15888	12.6676	12.8413	4.60251			Fe 2.417747498 4.386726379 11.872188568							Fe 2.547849894 1.470618010 4.305709839							Fe 2.540662050 1.471092463 4.320281029							Fe -2.495660305 4.373507500 8.973489761							Fe 2.545229912 1.552490592 7.140354156
									6.72041	11.5116	8.16032	15.7663	13.0807	5.76597			Fe 0.029152393 2.891937494 2.426863909							Fe 5.031269550 0.029973524 11.778771400							Fe 0.004129110 0.048630647 11.740499496							Fe 2.571990252 1.444453239 4.335656166							Ge 2.483001471 1.711847067 10.949862480
									7.24646	14.4342	9.70037	19.498	13.4552	7.20329			Fe 2.565228462 1.474273086 7.226417065							Fe -0.014231205 2.897257805 2.411321878							Fe 0.011157155 2.894727230 2.427307844							Fe 2.533763409 4.342330456 11.805331230							Ge -0.041831374 3.014278650 2.396501780
									8.07067	18.0573	12.0295	23.8788	14.0365	8.95968			H 3.088395357 2.463715553 13.567834854							Fe 2.531779766 1.465451837 7.218867779							Fe 2.542554140 1.472471833 7.227999210							Fe 0.040456772 2.866111040 2.442433357							H 1.891085863 2.512741804 13.087008476
									9.3536	22.5087	15.4648	28.822	14.9287	11.0695			H -0.016041994 3.897432327 12.787688255							H 1.389427185 1.010959625 13.512827873							H 3.050895929 2.767514229 13.599696159							Fe 2.574196815 1.447967768 7.244623661							H 1.178685188 4.267842293 13.852085114
									11.3303	27.9023	20.3483	34.0664	16.2738	13.5371			H 2.091979027 2.148187637 1.107996941							H 3.017594099 2.672019005 13.558954239							H 0.365877628 3.668771744 12.765263557							H 0.294662952 1.809508204 14.407845497							H 2.002878666 2.251080513 1.173245072
									14.3284	34.2973	26.9395	39.1186	18.2486	16.3056			H -0.865905285 4.015432835 0.282057285							H 0.322643518 3.645216227 12.741063118							H 2.083226204 2.153797388 1.114879847							H 2.791905880 2.605970144 13.584626198							H -0.683770657 4.022123814 0.369896650
									18.7696	41.6313	35.2391	43.2756	21.0374	19.2186										H 2.179090977 2.304121733 1.101696968							H -0.865854621 4.029367924 0.280392110							H 0.303887606 3.667317629 12.757882118
									25.1232	49.627	44.8243	45.8037	24.7679	21.992										H -1.116804481 3.958161354 0.329682022														H 2.108411789 2.124126911 1.126203179
									33.7754	57.7088	54.8517	46.2497	29.4124	24.2377																								H -0.848224759 3.991609573 0.296239257
									44.8009	65.0145	64.3199	44.6901	34.7073	25.5747
									57.7288	70.6081	72.4478	41.7087	40.1765	25.8008
									71.5059	73.8916	78.9014	38.1224	45.2925	25.0109
									84.8138	74.9785	83.7635	34.6851	49.6797	23.5576
									96.5896	74.725	87.3637	31.9362	53.2185	21.8906
									106.391	74.3931	90.1187	30.1957	56.0141	20.4
									114.418	75.2337	92.4483	29.6226	58.303	19.3409
									121.32	78.2434	94.7576	30.2708	60.3714	18.8265
									128.01	84.1139	97.4526	32.1127	62.5066	18.842
									135.576	93.257	100.96	35.0209	64.9636	19.2537
									145.288	105.789	105.717	38.714	67.921	19.8143
									158.612	121.412	112.102	42.689	71.418	20.1933
									177.123	139.178	120.281	46.2023	75.3031	20.0632
									202.184	157.232	130.015	48.3863	79.2553	19.2251
									234.314	172.761	140.58	48.5358	82.902	17.6954
									272.444	182.492	150.936	46.4281	85.9663	15.6793
									313.622	183.844	160.114	42.4263	88.3422	13.4561
									353.755	176.159	167.546	37.27	90.0712	11.2681
									389.125	161.025	173.137	31.7381	91.2718	9.27044
									417.631	141.416	177.114	26.416	92.0787	7.5346
									438.994	120.374	179.831	21.6373	92.6091	6.07416
									454.147	100.148	181.637	17.5326	92.9527	4.87079
									464.48	82.0056	182.816	14.1057	93.1731	3.89241
									471.339	66.4338	183.575	11.2963	93.3137	3.1037
									475.811	53.4405	184.061	9.01955	93.403	2.47134
									478.692	42.7924	184.371	7.18804	93.4596	1.96607
									480.534	34.1655	184.567	5.72153	93.4954	1.56322
									481.707	27.2267	184.691	4.55075	93.5181	1.24247
									482.45	21.6713	184.77	3.61778	93.5323	0.98731
									482.921	17.2364	184.819	2.87521	93.5414	0.78444
									483.219	13.7026	184.851	2.28462	93.5471	0.6232

## Sheet: Fig.5
Fig.5b	Ge-PH		NiFeOx/Ge-PH			Fig.5c	NiFeOx/Ge-PH		PSC behind NiFeOx/Ge-PH			Fig.5d	NiFeOx/Ge-PH at 1.23V		NiFeOx/Ge-PH/PSC			Fig.5e
LSV	V vs.RHE	Current	V vs.RHE	Current		LSV	V	Current	V	Current		Stability	Time (s)	Current	Time (s)	Current		Faradaic efficiency	Time (min)	H2 (theoretical)	O2 (theoretical)	H2 (experimental)	O2 (experimental)	Faradaic efficiency (H2)	Faradaic efficiency (O2)
	0.401	-0.86832	0.40131	-0.65635			0.40131	-0.65635	1.4	-84.8027			1	0.000613418	1	-0.00188			0	0	0	0	0	--	--
	0.40254	-0.7789	0.40254	-0.58397			0.40254	-0.58397	1.39055	-88.8732			11	0.2233	11	3.97491			30	18.65	9.35	17.2691	8.15929	92.5955	87.2651
	0.40376	-0.72567	0.40407	-0.54403			0.40407	-0.54403	1.38105	-87.5901			21	4.77849	21	4.07102			60	37.3	18.7	35.0274	17.9142	93.9072	95.7981
	0.4056	-0.69009	0.40499	-0.51629			0.40499	-0.51629	1.3716	-85.4756			31	4.71169	31	4.00763			90	55.95	28.05	51.8268	25.2109	92.6306	89.8785
	0.40714	-0.65935	0.40714	-0.49598			0.40714	-0.49598	1.36215	-82.8456			41	4.74168	41	3.97423			120	74.6	37.4	68.4827	33.9775	91.7999	90.849
	0.40836	-0.63468	0.40836	-0.4786			0.40836	-0.4786	1.35265	-79.4306			51	4.75803	51	3.93538
	0.40928	-0.61457	0.40959	-0.46503			0.40959	-0.46503	1.3432	-75.6413			61	4.68374	61	3.93607
	0.41112	-0.59596	0.41174	-0.45052			0.41174	-0.45052	1.33375	-71.6464			71	4.66058	71	3.95992
	0.41204	-0.5824	0.41235	-0.44138			0.41235	-0.44138	1.32425	-67.505			81	4.70692	81	3.9531
	0.41358	-0.56563	0.41358	-0.42878			0.41358	-0.42878	1.3148	-63.3182			91	4.63468	91	3.88631
	0.4148	-0.55718	0.41511	-0.41917			0.41511	-0.41917	1.30535	-59.0963			101	4.6374	101	3.88904
	0.41664	-0.54451	0.41634	-0.40553			0.41634	-0.40553	1.29585	-54.8631			111	4.67284	111	3.88018
	0.41787	-0.53326	0.41787	-0.39974			0.41787	-0.39974	1.2864	-50.6686			121	4.61696	121	3.89585
	0.4191	-0.52324	0.4194	-0.38911			0.4194	-0.38911	1.2769	-46.5092			131	4.60196	131	3.86995
	0.42033	-0.51827	0.42063	-0.38202			0.42063	-0.38202	1.26745	-42.4096			141	4.64694	141	3.85291
	0.42247	-0.506	0.42186	-0.37261			0.42186	-0.37261	1.258	-38.4301			151	4.61559	151	3.8645
	0.42339	-0.49939	0.4237	-0.36703			0.4237	-0.36703	1.2485	-34.5498			161	4.65103	161	3.85155
	0.42523	-0.48916	0.42493	-0.35667			0.42493	-0.35667	1.23905	-30.8224			171	4.62922	171	3.82156
	0.42554	-0.48139	0.42646	-0.35203			0.42646	-0.35203	1.2296	-27.2329			181	4.69397	181	3.82088
	0.42769	-0.47471	0.42769	-0.34235			0.42769	-0.34235	1.2201	-23.7929			191	4.67489	191	3.83315
	0.42891	-0.47226	0.42922	-0.34099			0.42922	-0.34099	1.21065	-20.521			201	4.70829	201	3.83179
	0.43075	-0.46251	0.43045	-0.33131			0.43045	-0.33131	1.2012	-17.435			211	4.68716	211	3.8202
	0.43198	-0.4572	0.43198	-0.32715			0.43198	-0.32715	1.1917	-14.5326			221	4.66193	221	3.79634
	0.43351	-0.44786	0.43321	-0.31822			0.43321	-0.31822	1.18225	-11.8447			231	4.65784	231	3.79839
	0.43474	-0.44432	0.43443	-0.30957			0.43443	-0.30957	1.1728	-9.44628			241	4.65308	241	3.80793
	0.43597	-0.43893	0.43627	-0.30705			0.43627	-0.30705	1.1633	-7.10513			251	4.67216	251	3.81202
	0.4375	-0.43177	0.43781	-0.30275			0.43781	-0.30275	1.15385	-5.00654			261	4.69261	261	3.79021
	0.43873	-0.42584	0.43903	-0.29492			0.43903	-0.29492	1.1444	-3.101			271	4.64558	271	3.80589
	0.43965	-0.42053	0.44026	-0.29307			0.44026	-0.29307	1.1349	-1.40444			281	4.61491	281	3.78203
	0.44149	-0.41753	0.44179	-0.28803			0.44179	-0.28803	1.12545	-0.04392			291	4.58151	291	3.76295
	0.44271	-0.41262	0.44333	-0.27972			0.44333	-0.27972	1.116	1.19453			301	4.64012	301	3.76908
	0.44455	-0.40901	0.44455	-0.27692			0.44455	-0.27692	1.1065	2.42636			311	4.61696	311	3.7609
	0.44609	-0.40144	0.44609	-0.27249			0.44609	-0.27249	1.09705	3.47683			321	4.65512	321	3.77385
	0.44762	-0.39933	0.44732	-0.27045			0.44732	-0.27045	1.08755	4.35686			331	4.61287	331	3.78544
	0.44854	-0.39292	0.44854	-0.25784			0.44854	-0.25784	1.0781	5.12413			341	4.55629	341	3.77521
	0.45008	-0.39033	0.45008	-0.26063			0.45008	-0.26063	1.06865	5.76128			351	4.62241	351	3.76635
	0.4513	-0.38263	0.4513	-0.25218			0.4513	-0.25218	1.05915	6.28294			361	4.55424	361	3.74659
	0.45314	-0.3812	0.45284	-0.2487			0.45284	-0.2487	1.0497	6.71597			371	4.55833	371	3.77113
	0.45376	-0.37554	0.45468	-0.24366			0.45468	-0.24366	1.04025	7.06409			381	4.55902	381	3.74114
	0.4556	-0.37418	0.4556	-0.24237			0.4556	-0.24237	1.03075	7.36437			391	4.59991	391	3.7684
	0.45682	-0.36621	0.45744	-0.23732			0.45744	-0.23732	1.0213	7.6233			401	4.57129	401	3.71115
	0.45897	-0.36668	0.45866	-0.2365			0.45866	-0.2365	1.01185	7.8304			411	4.59719	411	3.71524
	0.45928	-0.3598	0.4605	-0.22873			0.4605	-0.22873	1.00235	8.00264			421	4.5747	421	3.73977
	0.46142	-0.35796	0.46112	-0.22662			0.46112	-0.22662	0.9929	8.16888			431	4.57333	431	3.75886
	0.46265	-0.35121	0.46265	-0.2211			0.46265	-0.2211	0.98345	8.28924			441	4.58764	441	3.73568
	0.46388	-0.34842	0.46449	-0.21613			0.46449	-0.21613	0.97395	8.38718			451	4.5856	451	3.69956
	0.4651	-0.34521	0.46541	-0.21483			0.46541	-0.21483	0.9645	8.46066			461	4.58628	461	3.71456
	0.46664	-0.33874	0.46725	-0.21156			0.46725	-0.21156	0.95505	8.54193			471	4.61082	471	3.74795
	0.46786	-0.33779	0.46848	-0.20754			0.46848	-0.20754	0.94555	8.60619			481	4.59991	481	3.69683
	0.4694	-0.33336	0.4697	-0.20515			0.4697	-0.20515	0.9361	8.66188			491	4.5747	491	3.68797
	0.47093	-0.33117	0.47124	-0.20249			0.47124	-0.20249	0.92665	8.7084			501	4.56857	501	3.69274
	0.47247	-0.32681	0.47247	-0.19725			0.47247	-0.19725	0.91715	8.74279			511	4.58832	511	3.68934
	0.47369	-0.32245	0.47431	-0.19432			0.47431	-0.19432	0.9077	8.78968			521	4.61627	521	3.73432
	0.47523	-0.31925	0.47492	-0.19213			0.47492	-0.19213	0.8982	8.83918			531	4.55493	531	3.73296
	0.47645	-0.31788	0.47676	-0.19104			0.47676	-0.19104	0.88875	8.87392			541	4.56038	541	3.69343
	0.47799	-0.31366	0.47799	-0.18546			0.47799	-0.18546	0.8793	8.88398			551	4.58423	551	3.68934
	0.47891	-0.31189	0.47921	-0.18518			0.47921	-0.18518	0.8698	8.9111			561	4.51472	561	3.74932
	0.48105	-0.30453	0.48105	-0.18007			0.48105	-0.18007	0.86035	8.94776			571	4.50313	571	3.70365
	0.48167	-0.30323	0.48228	-0.17959			0.48228	-0.17959	0.8509	8.9706			581	4.52834	581	3.70161
	0.48351	-0.29955	0.48381	-0.17169			0.48381	-0.17169	0.8414	8.99743			591	4.59991	591	3.70978
	0.48535	-0.2988	0.48535	-0.17114			0.48535	-0.17114	0.83195	9.02141			601	4.55357	601	3.67911
	0.48596	-0.29505	0.48627	-0.1678			0.48627	-0.1678	0.8225	9.02284			611	4.52426	611	3.67571
	0.48811	-0.29239	0.4878	-0.16869			0.4878	-0.16869	0.813	9.05789			621	4.54267	621	3.6798
	0.48903	-0.28837	0.48933	-0.16576			0.48933	-0.16576	0.80355	9.07353			631	4.52153	631	3.69411
	0.49025	-0.28667	0.49056	-0.16187			0.49056	-0.16187	0.7941	9.09698			641	4.51131	641	3.65321
	0.49209	-0.28272	0.4924	-0.1569			0.4924	-0.1569	0.7846	9.11447			651	4.54267	651	3.6648
	0.49332	-0.27842	0.49363	-0.15683			0.49363	-0.15683	0.77515	9.11221			661	4.46223	661	3.65526
	0.49424	-0.27529	0.49485	-0.15438			0.49485	-0.15438	0.7657	9.15659			671	4.52971	671	3.65935
	0.49639	-0.27236	0.49608	-0.15268			0.49608	-0.15268	0.7562	9.17093			681	4.53584	681	3.6464
	0.49762	-0.26942	0.49762	-0.14691			0.49762	-0.14691	0.74675	9.18301			691	4.53789	691	3.628
	0.49884	-0.26983	0.49884	-0.14679			0.49884	-0.14679	0.7373	9.20811			701	4.52699	701	3.70706
	0.50068	-0.26513	0.50099	-0.14168			0.50099	-0.14168	0.7278	9.21769			711	4.49904	711	3.67775
	0.50191	-0.25927	0.50191	-0.1409			0.50191	-0.1409	0.71835	9.21966			721	4.51812	721	3.66071
	0.50314	-0.25913	0.50283	-0.13995			0.50283	-0.13995	0.70885	9.25477			731	4.50927	731	3.6573
	0.50467	-0.25797	0.50467	-0.13561			0.50467	-0.13561	0.6994	9.25827			741	4.4745	741	3.66548
	0.5059	-0.25538	0.5059	-0.1349			0.5059	-0.1349	0.68995	9.28279			751	4.52017	751	3.71864
	0.50712	-0.2517	0.50743	-0.13102			0.50743	-0.13102	0.68045	9.28737			761	4.51063	761	3.67571
	0.50835	-0.24918	0.50896	-0.13127			0.50896	-0.13127	0.671	9.31069			771	4.50449	771	3.67571
	0.50988	-0.244	0.5105	-0.1269			0.5105	-0.1269	0.66155	9.32866			781	4.53721	781	3.66821
	0.51203	-0.24366	0.51172	-0.12798			0.51172	-0.12798	0.65205	9.3374			791	4.51403	791	3.69615
	0.51326	-0.24162	0.51295	-0.12432			0.51295	-0.12432	0.6426	9.35847			801	4.53993	801	3.65117
	0.51418	-0.23848	0.51448	-0.12501			0.51448	-0.12501	0.63315	9.37982			811	4.53039	811	3.6539
	0.51632	-0.23398	0.51602	-0.1177			0.51602	-0.1177	0.62365	9.37906			821	4.48813	821	3.62731
	0.51724	-0.2318	0.51694	-0.12014			0.51694	-0.12014	0.6142	9.40154			831	4.53789	831	3.61914
	0.51816	-0.22948	0.51847	-0.11768			0.51847	-0.11768	0.60475	9.4185			841	4.51949	841	3.64844
	0.51939	-0.22867	0.52	-0.11451			0.52	-0.11451	0.59525	9.4364			851	4.53243	851	3.60755
	0.52123	-0.22444	0.52154	-0.1124			0.52154	-0.1124	0.5858	9.45116			861	4.52017	861	3.61573
	0.52307	-0.22219	0.52307	-0.11317			0.52307	-0.11317	0.57635	9.44592			871	4.44724	871	3.60005
	0.52399	-0.22015	0.5243	-0.11038			0.5243	-0.11038	0.56685	9.48293			881	4.48813	881	3.65049
	0.52522	-0.21749	0.52553	-0.10878			0.52553	-0.10878	0.5574	9.48686			891	4.49018	891	3.62254
	0.52706	-0.21415	0.52706	-0.10558			0.52706	-0.10558	0.54795	9.50363			901	4.47382	901	3.64912
	0.52829	-0.21108	0.52859	-0.10328			0.52859	-0.10328	0.53845	9.52458			911	4.45474	911	3.66276
	0.53013	-0.20938	0.53013	-0.10252			0.53013	-0.10252	0.529	9.53202			921	4.50586	921	3.64503
	0.53105	-0.20679	0.53105	-0.10164			0.53105	-0.10164	0.5195	9.55248			931	4.50654	931	3.59664
	0.53258	-0.20386	0.53258	-0.09943			0.53258	-0.09943	0.51005	9.57188			941	4.52971	941	3.628
	0.5335	-0.20086	0.53442	-0.09716			0.53442	-0.09716	0.5006	9.58461			951	4.52562	951	3.61232
	0.53534	-0.20038	0.53565	-0.0958			0.53565	-0.0958	0.4911	9.58307			961	4.48746	961	3.64776
	0.53687	-0.19704	0.53657	-0.09263			0.53657	-0.09263	0.48165	9.6074			971	4.51199	971	3.62118
	0.53779	-0.19602	0.53841	-0.0928			0.53841	-0.0928	0.4722	9.62643			981	4.46088	981	3.61505
	0.53963	-0.19357	0.53933	-0.0897			0.53933	-0.0897	0.4627	9.63596			991	4.47791	991	3.60278
	0.54086	-0.1907	0.54117	-0.08868			0.54117	-0.08868	0.45325	9.64833			1001	4.49359	1001	3.65594
	0.54239	-0.18886	0.54239	-0.08428			0.54239	-0.08428	0.4438	9.66582			1011	4.51881	1011	3.61845
	0.54393	-0.18798	0.54393	-0.08717			0.54393	-0.08717	0.4343	9.67183			1021	4.48541	1021	3.63413
	0.54546	-0.18334	0.54546	-0.0839			0.54546	-0.0839	0.42485	9.70177			1031	4.44111	1031	3.66821
	0.54669	-0.18443	0.54669	-0.08397			0.54669	-0.08397	0.4154	9.71967			1041	4.50518	1041	3.65458
	0.54761	-0.1783	0.54822	-0.07906			0.54822	-0.07906	0.4059	9.73722			1051	4.46292	1051	3.65662
	0.54914	-0.17619	0.54945	-0.08117			0.54945	-0.08117	0.39645	9.73091			1061	4.49563	1061	3.60687
	0.55068	-0.17346	0.55098	-0.07588			0.55098	-0.07588	0.387	9.75448			1071	4.47723	1071	3.6205
	0.55221	-0.17298	0.55221	-0.07906			0.55221	-0.07906	0.3775	9.76893			1081	4.43361	1081	3.65867
	0.55313	-0.16964	0.55344	-0.07445			0.55344	-0.07445	0.36805	9.7819			1091	4.48813	1091	3.62936
	0.55466	-0.16896	0.55497	-0.07518			0.55497	-0.07518	0.3586	9.80903			1101	4.41248	1101	3.66548
	0.55589	-0.1646	0.5565	-0.0724			0.5565	-0.0724	0.3491	9.81932			1111	4.42202	1111	3.65867
	0.55773	-0.16242	0.55773	-0.07054			0.55773	-0.07054	0.33965	9.8273			1121	4.44111	1121	3.628
	0.55896	-0.16358	0.55926	-0.06966			0.55926	-0.06966	0.3302	9.8301			1131	4.52494	1131	3.62936
	0.56049	-0.15833	0.5608	-0.06686			0.5608	-0.06686	0.3207	9.84759			1141	4.43498	1141	3.62322
	0.56233	-0.15635	0.56141	-0.06483			0.56141	-0.06483	0.31125	9.87692			1151	4.52358	1151	3.62731
	0.56325	-0.15423	0.56356	-0.06214			0.56356	-0.06214	0.30175	9.88084			1161	4.46292	1161	3.58778
	0.56417	-0.15178	0.56509	-0.06282			0.56509	-0.06282	0.2923	9.8721			1171	4.46837	1171	3.62322
	0.56662	-0.14948	0.56601	-0.06292			0.56601	-0.06292	0.28285	9.91452			1181	4.42952	1181	3.61164
	0.56724	-0.14909	0.56754	-0.06103			0.56754	-0.06103	0.27335	9.92684			1191	4.46632	1191	3.62731
	0.56877	-0.14496	0.56877	-0.0596			0.56877	-0.0596	0.2639	9.9363			1201	4.46156	1201	3.61573
	0.5703	-0.14343	0.5703	-0.05798			0.5703	-0.05798	0.25445	9.95386			1211	4.44383	1211	3.58574
	0.57184	-0.14065	0.57153	-0.05494			0.57153	-0.05494	0.24495	9.96789			1221	4.4711	1221	3.60687
	0.57337	-0.13933	0.57306	-0.0556			0.57306	-0.0556	0.2355	9.97557			1231	4.43838	1231	3.64503
	0.57429	-0.13691	0.57491	-0.05314			0.57491	-0.05314	0.22605	10.0035			1241	4.4486	1241	3.60278
	0.57613	-0.13545	0.57644	-0.05196			0.57644	-0.05196	0.21655	10.0067			1251	4.4486	1251	3.61368
	0.57736	-0.13176	0.57736	-0.04957			0.57736	-0.04957	0.2071	10.027			1261	4.4193	1261	3.57415
	0.57828	-0.13095	0.57859	-0.05197			0.57859	-0.05197	0.19765	10.0212			1271	4.44724	1271	3.62459
	0.58012	-0.12726	0.58043	-0.04829			0.58043	-0.04829	0.18815	10.0561			1281	4.41521	1281	3.62391
	0.58135	-0.12708	0.58196	-0.04866			0.58196	-0.04866	0.1787	10.0529			1291	4.42271	1291	3.60619
	0.58288	-0.12394	0.58288	-0.04673			0.58288	-0.04673	0.16925	10.0808			1301	4.39681	1301	3.64708
	0.58472	-0.12131	0.58441	-0.0453			0.58441	-0.0453	0.15975	10.1016			1311	4.42748	1311	3.58301
	0.58564	-0.11921	0.58625	-0.0431			0.58625	-0.0431	0.1503	10.1144			1321	4.41043	1321	3.68934
	0.58717	-0.11861	0.58748	-0.04202			0.58748	-0.04202	0.14085	10.1097			1331	4.39749	1331	3.60482
	0.5884	-0.11435	0.58901	-0.04002			0.58901	-0.04002	0.13135	10.1509			1341	4.40226	1341	3.58983
	0.59024	-0.11405	0.58993	-0.0397			0.58993	-0.0397	0.1219	10.1585			1351	4.43498	1351	3.58438
	0.59085	-0.11174	0.59177	-0.03702			0.59177	-0.03702	0.1124	10.1658			1361	4.41317	1361	3.58301
	0.593	-0.10828	0.59269	-0.03612			0.59269	-0.03612	0.10295	10.1617			1371	4.43838	1371	3.59596
	0.59423	-0.10736	0.59453	-0.0374			0.59453	-0.0374	0.0935	10.1942			1381	4.38862	1381	3.58029
	0.59576	-0.10427	0.59576	-0.03414			0.59576	-0.03414	0.084	10.2033			1391	4.39681	1391	3.58506
	0.59668	-0.10386	0.59668	-0.03466			0.59668	-0.03466	0.07455	10.2322			1401	4.37977	1401	3.5762
	0.59821	-0.09961	0.59852	-0.02946			0.59852	-0.02946	0.0651	10.2393			1411	4.36	1411	3.60959
	0.59944	-0.10058	0.60005	-0.03135			0.60005	-0.03135	0.0556	10.2676			1421	4.44588	1421	3.61164
	0.60128	-0.09695	0.60159	-0.02882			0.60159	-0.02882	0.04615	10.257			1431	4.41657	1431	3.59664
	0.6022	-0.09657	0.60282	-0.02869			0.60282	-0.02869	0.0367	10.2776			1441	4.36613	1441	3.61232
	0.60374	-0.09297	0.60374	-0.02661			0.60374	-0.02661	0.0272	10.3008			1451	4.38113	1451	3.5762
	0.60496	-0.09161	0.60527	-0.02376			0.60527	-0.02376	0.01775	10.3102			1461	4.45066	1461	3.61573
	0.6065	-0.08732	0.6065	-0.02144			0.6065	-0.02144	0.0083	10.3243			1471	4.41248	1471	3.5946
	0.60803	-0.08912	0.60864	-0.02212			0.60864	-0.02212	-0.0012	10.3209			1481	4.39681	1481	3.58097
	0.60987	-0.08445	0.60956	-0.0194			0.60956	-0.0194	-0.01065	10.3552			1491	4.49427	1491	3.59528
	0.61079	-0.08357	0.6111	-0.01817			0.6111	-0.01817	-0.0201	10.354			1501	4.43702	1501	3.59392
	0.61232	-0.08147	0.61263	-0.01657			0.61263	-0.01657	-0.0296	10.3815			1511	4.41726	1511	3.61641
	0.61386	-0.07988	0.61386	-0.01823			0.61386	-0.01823	-0.03905	10.3942			1521	4.41452	1521	3.5946
	0.61508	-0.07797	0.61508	-0.01461			0.61508	-0.01461	-0.0485	10.4188			1531	4.4377	1531	3.59528
	0.61631	-0.07635	0.61662	-0.01305			0.61662	-0.01305	-0.058	10.4194			1541	4.39612	1541	3.56665
	0.61815	-0.07329	0.61784	-0.01252			0.61784	-0.01252	-0.06745	10.42			1551	4.48678	1551	3.55984
	0.61938	-0.07112	0.61907	-0.01007			0.61907	-0.01007	-0.07695	10.4565			1561	4.45406	1561	3.59732
	0.6206	-0.06943	0.6206	-0.0074			0.6206	-0.0074	-0.0864	10.4668			1571	4.43429	1571	3.56665
	0.62214	-0.06698	0.62214	-0.00743			0.62214	-0.00743	-0.09585	10.4913			1581	4.41589	1581	3.61368
	0.62336	-0.06594	0.62398	-0.00611			0.62398	-0.00611	-0.10535	10.5032			1591	4.44588	1591	3.62322
	0.6249	-0.06429	0.62551	-0.00433			0.62551	-0.00433	-0.1148	10.5102			1601	4.48678	1601	3.58846
	0.62612	-0.06101	0.62612	-0.00191			0.62612	-0.00191	-0.12425	10.5172			1611	4.44247	1611	3.58438
	0.62735	-0.05932	0.62797	-0.000577289			0.62797	-0.000577289	-0.13375	10.5326			1621	4.51472	1621	3.58369
	0.62889	-0.05911	0.62919	0.000509882			0.62919	0.000509882	-0.1432	10.5554			1631	4.47928	1631	3.5612
	0.63011	-0.05504	0.63011	0.00223			0.63011	0.00223	-0.15265	10.5765			1641	4.49222	1641	3.59528
	0.63165	-0.05559	0.63165	0.0046			0.63165	0.0046	-0.16215	10.603			1651	4.47519	1651	3.58846
	0.63287	-0.05167	0.63318	0.00576			0.63318	0.00576	-0.1716	10.5796			1661	4.48269	1661	3.57211
	0.63471	-0.05133	0.63471	0.00804			0.63471	0.00804	-0.18105	10.6185			1671	4.48064	1671	3.58369
	0.63625	-0.04783	0.63625	0.0092			0.63625	0.0092	-0.19055	10.6315			1681	4.47723	1681	3.60687
	0.63717	-0.04682	0.63747	0.01044			0.63747	0.01044	-0.2	10.6428			1691	4.45133	1691	3.57347
	0.6387	-0.04485	0.63931	0.01286			0.63931	0.01286	end	--			1701	4.49427	1701	3.60073
	0.64023	-0.04377	0.64023	0.01485			0.64023	0.01485					1711	4.55766	1711	3.63686
	0.64177	-0.04019	0.64207	0.01829			0.64207	0.01829					1721	4.51403	1721	3.58983
	0.64269	-0.03859	0.64361	0.01784			0.64361	0.01784					1731	4.45474	1731	3.57756
	0.64391	-0.03624	0.64422	0.02193			0.64422	0.02193					1741	4.45679	1741	3.59051
	0.64606	-0.0358	0.64637	0.02387			0.64637	0.02387					1751	4.47723	1751	3.56597
	0.64729	-0.03545	0.64759	0.02657			0.64759	0.02657					1761	4.497	1761	3.58097
	0.64882	-0.03237	0.64882	0.02653			0.64882	0.02653					1771	4.50109	1771	3.57074
	0.65035	-0.02897	0.65066	0.02873			0.65066	0.02873					1781	4.45679	1781	3.58233
	0.65127	-0.02734	0.65158	0.03192			0.65158	0.03192					1791	4.48678	1791	3.56052
	0.65312	-0.02775	0.65312	0.03387			0.65312	0.03387					1801	4.48609	1801	3.57892
	0.65434	-0.02555	0.65434	0.03676			0.65434	0.03676					1811	4.482	1811	3.56938
	0.65588	-0.02435	0.65588	0.03897			0.65588	0.03897					1821	4.48678	1821	3.59255
	0.6568	-0.02	0.6571	0.04076			0.6571	0.04076					1831	4.47041	1831	3.57756
	0.65864	-0.01957	0.65864	0.04187			0.65864	0.04187					1841	4.47246	1841	3.56938
	0.66017	-0.01711	0.65956	0.0457			0.65956	0.0457					1851	4.49496	1851	3.56393
	0.66109	-0.01797	0.6617	0.04661			0.6617	0.04661					1861	4.50109	1861	3.5503
	0.66262	-0.01461	0.66293	0.05181			0.66293	0.05181					1871	4.52767	1871	3.54621
	0.66416	-0.0132	0.66416	0.05228			0.66416	0.05228					1881	4.47723	1881	3.54757
	0.66538	-0.01146	0.66569	0.05571			0.66569	0.05571					1891	4.50859	1891	3.58369
	0.66722	-0.00745	0.66661	0.06039			0.66661	0.06039					1901	4.45951	1901	3.57347
	0.66845	-0.00648	0.66845	0.06311			0.66845	0.06311					1911	4.45133	1911	3.56665
	0.66968	-0.00424	0.66968	0.06556			0.66968	0.06556					1921	4.46019	1921	3.57824
	0.67121	-0.00395	0.67121	0.06778			0.67121	0.06778					1931	4.47246	1931	3.56597
	0.67244	-0.00272	0.67274	0.06907			0.67274	0.06907					1941	4.41998	1941	3.60482
	0.67397	0.000530262	0.67366	0.07603			0.67366	0.07603					1951	4.45542	1951	3.57824
	0.67489	0.00173	0.6755	0.07742			0.6755	0.07742					1961	4.4452	1961	3.59187
	0.67673	0.00223	0.67642	0.0821			0.67642	0.0821					1971	4.45066	1971	3.55439
	0.67827	0.00458	0.67796	0.08498			0.67796	0.08498					1981	4.45133	1981	3.56052
	0.6798	0.0064	0.68011	0.08533			0.68011	0.08533					1991	4.43293	1991	3.55643
	0.68103	0.00895	0.68072	0.09252			0.68072	0.09252					2001	4.44383	2001	3.54075
	0.68256	0.01168	0.68195	0.09488			0.68195	0.09488					2011	4.45814	2011	3.59869
	0.68348	0.01323	0.68379	0.10024			0.68379	0.10024					2021	4.41521	2021	3.55916
	0.68501	0.01261	0.68532	0.10355			0.68532	0.10355					2031	4.46769	2031	3.54962
	0.68624	0.01401	0.68655	0.10489			0.68655	0.10489					2041	4.46223	2041	3.58369
	0.68777	0.01557	0.68808	0.10625			0.68808	0.10625					2051	4.44179	2051	3.57211
	0.68931	0.01904	0.68931	0.11433			0.68931	0.11433					2061	4.4302	2061	3.57006
	0.69053	0.02119	0.69115	0.11701			0.69115	0.11701					2071	4.43361	2071	3.54621
	0.69207	0.02311	0.69237	0.12473			0.69237	0.12473					2081	4.46837	2081	3.57143
	0.6936	0.02089	0.6936	0.12462			0.6936	0.12462					2091	4.44929	2091	3.54212
	0.69513	0.02341	0.69452	0.13237			0.69452	0.13237					2101	4.40362	2101	3.52372
	0.69605	0.02617	0.69667	0.13373			0.69667	0.13373					2111	4.45951	2111	3.55916
	0.69728	0.02931	0.69789	0.14177			0.69789	0.14177					2121	4.47314	2121	3.6021
	0.69943	0.02884	0.69912	0.14684			0.69912	0.14684					2131	4.45679	2131	3.58301
	0.70065	0.03058	0.70035	0.14998			0.70035	0.14998					2141	4.47314	2141	3.613
	0.70188	0.0322	0.70219	0.15686			0.70219	0.15686					2151	4.44247	2151	3.56461
	0.70341	0.03137	0.70311	0.16211			0.70311	0.16211					2161	4.40226	2161	3.53462
	0.70464	0.03757	0.70526	0.16772			0.70526	0.16772					2171	4.4527	2171	3.55711
	0.70587	0.03866	0.70648	0.17852			0.70648	0.17852					2181	4.45679	2181	3.54962
	0.7074	0.03871	0.7074	0.17518			0.7074	0.17518					2191	4.45883	2191	3.53053
	0.70894	0.03721	0.70894	0.18074			0.70894	0.18074					2201	4.43429	2201	3.53939
	0.71016	0.04076	0.71016	0.19129			0.71016	0.19129					2211	4.42339	2211	3.54621
	0.7117	0.04245	0.7117	0.19606			0.7117	0.19606					2221	4.4268	2221	3.56665
	0.71292	0.04692	0.71323	0.20286			0.71323	0.20286					2231	4.44111	2231	3.57006
	0.71446	0.04419	0.71476	0.20345			0.71476	0.20345					2241	4.41452	2241	3.60073
	0.71568	0.04569	0.71568	0.21531			0.71568	0.21531					2251	4.4118	2251	3.55643
	0.71722	0.0449	0.71722	0.21919			0.71722	0.21919					2261	4.44792	2261	3.52099
	0.71875	0.04926	0.71906	0.23051			0.71906	0.23051					2271	4.44042	2271	3.56938
	0.71967	0.05046	0.72028	0.23378			0.72028	0.23378					2281	4.45951	2281	3.56325
	0.72151	0.05266	0.7212	0.24039			0.7212	0.24039					2291	4.43089	2291	3.5353
	0.72274	0.05072	0.72304	0.24352			0.72304	0.24352					2301	4.39477	2301	3.54553
	0.72396	0.05262	0.72396	0.25041			0.72396	0.25041					2311	4.41589	2311	3.51758
	0.72611	0.05476	0.7258	0.26602			0.7258	0.26602					2321	4.46632	2321	3.52917
	0.72764	0.05707	0.72703	0.27229			0.72703	0.27229					2331	4.43293	2331	3.5537
	0.72826	0.06059	0.72856	0.27822			0.72856	0.27822					2341	4.39272	2341	3.56393
	0.72949	0.06125	0.7301	0.2804			0.7301	0.2804					2351	4.41589	2351	3.56734
	0.73133	0.05926	0.73133	0.29335			0.73133	0.29335					2361	4.45542	2361	3.5612
	0.73225	0.05929	0.73317	0.30098			0.73317	0.30098					2371	4.39681	2371	3.58165
	0.73439	0.0605	0.73439	0.31284			0.73439	0.31284					2381	4.41998	2381	3.52985
	0.73593	0.06811	0.73562	0.31584			0.73562	0.31584					2391	4.44588	2391	3.56256
	0.73685	0.06829	0.73715	0.32586			0.73715	0.32586					2401	4.42407	2401	3.55234
	0.73807	0.06612	0.73777	0.33124			0.73777	0.33124					2411	4.42748	2411	3.55711
	0.7393	0.0687	0.73961	0.34344			0.73961	0.34344					2421	4.42339	2421	3.57211
	0.74053	0.06752	0.74145	0.3551			0.74145	0.3551					2431	4.39817	2431	3.57756
	0.74237	0.07303	0.74237	0.36709			0.74237	0.36709					2441	4.51881	2441	3.56734
	0.7439	0.0785	0.74451	0.36716			0.74451	0.36716					2451	4.54267	2451	3.56393
	0.74513	0.07463	0.74574	0.37745			0.74574	0.37745					2461	4.51268	2461	3.51281
	0.74697	0.077	0.74666	0.38447			0.74666	0.38447					2471	4.57333	2471	3.57415
	0.74789	0.07753	0.74819	0.39456			0.74819	0.39456					2481	4.46223	2481	3.58165
	0.74973	0.07403	0.74942	0.40267			0.74942	0.40267					2491	4.52017	2491	3.56393
	0.75095	0.0883	0.75126	0.41658			0.75126	0.41658					2501	4.52971	2501	3.57551
	0.75249	0.08551	0.75279	0.42448			0.75279	0.42448					2511	4.54607	2511	3.5503
	0.75371	0.08777	0.75371	0.43736			0.75371	0.43736					2521	4.49359	2521	3.57756
	0.75494	0.08589	0.75494	0.44977			0.75494	0.44977					2531	4.49222	2531	3.61845
	0.75648	0.08266	0.75678	0.46313			0.75678	0.46313					2541	4.51608	2541	3.55166
	0.75801	0.0927	0.7577	0.46817			0.7577	0.46817					2551	4.52699	2551	3.54348
	0.75893	0.0973	0.75924	0.48432			0.75924	0.48432					2561	4.51881	2561	3.58574
	0.76077	0.09524	0.76108	0.49462			0.76108	0.49462					2571	4.52086	2571	3.55779
	0.762	0.09957	0.762	0.50791			0.762	0.50791					2581	4.48746	2581	3.55848
	0.76322	0.09342	0.76353	0.52174			0.76353	0.52174					2591	4.50994	2591	3.57143
	0.76506	0.09965	0.76506	0.52236			0.76506	0.52236					2601	4.51472	2601	3.57824
	0.76568	0.11043	0.76629	0.53933			0.76629	0.53933					2611	4.50313	2611	3.54484
	0.76782	0.1084	0.76752	0.5486			0.76752	0.5486					2621	4.50859	2621	3.57756
	0.76874	0.11183	0.76936	0.56202			0.76936	0.56202					2631	4.49154	2631	3.57688
	0.77058	0.1047	0.7712	0.57293			0.7712	0.57293					2641	4.46088	2641	3.57006
	0.77212	0.11308	0.77181	0.59317			0.77181	0.59317					2651	4.5004	2651	3.57688
	0.77304	0.11521	0.77334	0.59733			0.77334	0.59733					2661	4.46837	2661	3.54007
	0.77488	0.12175	0.77488	0.60946			0.77488	0.60946					2671	4.46019	2671	3.5428
	0.7761	0.12379	0.77641	0.62684			0.77641	0.62684					2681	4.48337	2681	3.53121
	0.77733	0.12522	0.77733	0.6464			0.77733	0.6464					2691	4.47382	2691	3.51077
	0.77886	0.11818	0.77917	0.65008			0.77917	0.65008					2701	4.47246	2701	3.5353
	0.78009	0.12673	0.7804	0.66071			0.7804	0.66071					2711	4.50244	2711	3.51894
	0.78163	0.13053	0.78163	0.68109			0.78163	0.68109					2721	4.51199	2721	3.55916
	0.78285	0.14279	0.78316	0.69752			0.78316	0.69752					2731	4.46906	2731	3.56529
	0.78408	0.14146	0.78469	0.70324			0.78469	0.70324					2741	4.44451	2741	3.5353
	0.78561	0.13612	0.78592	0.72867			0.78592	0.72867					2751	4.4711	2751	3.52235
	0.78715	0.13952	0.78776	0.73807			0.78776	0.73807					2761	4.47587	2761	3.53121
	0.78868	0.14898	0.78868	0.74905			0.78868	0.74905					2771	4.47314	2771	3.54144
	0.7896	0.15438	0.78991	0.76377			0.78991	0.76377					2781	4.50381	2781	3.52031
	0.79144	0.16104	0.79205	0.78128			0.79205	0.78128					2791	4.51336	2791	3.53189
	0.79267	0.15284	0.79267	0.80268			0.79267	0.80268					2801	4.4745	2801	3.53598
	0.7942	0.1596	0.79451	0.80405			0.79451	0.80405					2811	4.4377	2811	3.50259
	0.79573	0.16265	0.79512	0.82368			0.79512	0.82368					2821	4.50381	2821	3.53189
	0.79727	0.16581	0.79727	0.83942			0.79727	0.83942					2831	4.47178	2831	3.51963
	0.7988	0.18008	0.79849	0.8675			0.79849	0.8675					2841	4.46906	2841	3.57483
	0.79911	0.17639	0.80003	0.87357			0.80003	0.87357					2851	4.44656	2851	3.5278
	0.80095	0.18085	0.80125	0.87704			0.80125	0.87704					2861	4.45951	2861	3.52917
	0.8034	0.17991	0.80248	0.90744			0.80248	0.90744					2871	4.4895	2871	3.53598
	0.80371	0.18382	0.80432	0.93041			0.80432	0.93041					2881	4.43974	2881	3.50736
	0.80524	0.19805	0.80524	0.94036			0.80524	0.94036					2891	4.44247	2891	3.53598
	0.80708	0.19724	0.80708	0.95277			0.80708	0.95277					2901	4.47382	2901	3.48214
	0.80862	0.20387	0.80831	0.96606			0.80831	0.96606					2911	4.47519	2911	3.5244
	0.80954	0.20256	0.80984	0.98146			0.80984	0.98146					2921	4.47656	2921	3.51417
	0.81138	0.19643	0.81138	0.99686			0.81138	0.99686					2931	4.44724	2931	3.52917
	0.8123	0.21544	0.8123	1.01486			0.8123	1.01486					2941	4.50381	2941	3.49782
	0.81383	0.22042	0.81352	1.04267			0.81352	1.04267					2951	4.44997	2951	3.51281
	0.81506	0.22451	0.81536	1.05555			0.81536	1.05555					2961	4.49496	2961	3.53121
	0.81628	0.23344	0.81659	1.06229			0.81659	1.06229					2971	4.46769	2971	3.56529
	0.81812	0.21722	0.81812	1.08342			0.81812	1.08342					2981	4.44451	2981	3.5094
	0.81935	0.24325	0.81935	1.11559			0.81935	1.11559					2991	4.44724	2991	3.55234
	0.82058	0.23535	0.82119	1.12991			0.82119	1.12991					3001	4.45406	3001	3.57551
	0.82211	0.24925	0.82242	1.13986			0.82242	1.13986					3011	4.43429	3011	3.55098
	0.82334	0.25777	0.82395	1.15955			0.82395	1.15955					3021	4.44724	3021	3.55916
	0.82487	0.25034	0.82518	1.17489			0.82518	1.17489					3031	4.46837	3031	3.55643
	0.8264	0.26036	0.8264	1.18975			0.8264	1.18975					3041	4.48678	3041	3.52508
	0.82763	0.25886	0.82794	1.21653			0.82794	1.21653					3051	4.43702	3051	3.55779
	0.82886	0.27392	0.82916	1.23848			0.82916	1.23848					3061	4.46156	3061	3.58846
	0.83039	0.28483	0.83039	1.25341			0.83039	1.25341					3071	4.44588	3071	3.60141
	0.83192	0.28265	0.83223	1.24632			0.83223	1.24632					3081	4.41384	3081	3.48691
	0.83315	0.2836	0.83285	1.29376			0.83285	1.29376					3091	4.45338	3091	3.49645
	0.83469	0.2806	0.8353	1.31625			0.8353	1.31625					3101	4.48746	3101	3.52099
	0.83622	0.2973	0.83622	1.31816			0.83622	1.31816					3111	4.41521	3111	3.48078
	0.83775	0.31373	0.83775	1.33247			0.83775	1.33247					3121	4.41793	3121	3.49373
	0.83898	0.30984	0.83898	1.33853			0.83898	1.33853					3131	4.43361	3131	3.51622
	0.84082	0.3063	0.84021	1.38604			0.84021	1.38604					3141	4.41589	3141	3.50804
	0.84143	0.32429	0.84174	1.39361			0.84174	1.39361					3151	4.43702	3151	3.53394
	0.84327	0.32013	0.84327	1.40097			0.84327	1.40097					3161	4.48404	3161	3.52849
	0.8445	0.33608	0.84481	1.42782			0.84481	1.42782					3171	4.46292	3171	3.52985
	0.84542	0.3461	0.84573	1.44527			0.84573	1.44527					3181	4.46497	3181	3.54553
	0.84726	0.35067	0.84726	1.46204			0.84726	1.46204					3191	4.45338	3191	3.5094
	0.8491	0.34658	0.8491	1.47437			0.8491	1.47437					3201	4.46088	3201	3.57074
	0.85002	0.34487	0.85033	1.51854			0.85033	1.51854					3211	4.42611	3211	3.54348
	0.85155	0.36219	0.85217	1.52085			0.85217	1.52085					3221	4.40839	3221	3.47328
	0.85278	0.3797	0.85339	1.52985			0.85339	1.52985					3231	4.41726	3231	3.5428
	0.85431	0.38447	0.85462	1.55139			0.85462	1.55139					3241	4.41861	3241	3.54962
	0.85585	0.37527	0.85615	1.58717			0.85615	1.58717					3251	4.42952	3251	3.5278
	0.85738	0.38877	0.85738	1.5991			0.85738	1.5991					3261	4.39886	3261	3.53258
	0.85861	0.387	0.85892	1.60782			0.85892	1.60782					3271	4.41112	3271	3.55234
	0.86014	0.4208	0.86045	1.64408			0.86045	1.64408					3281	4.42611	3281	3.53462
	0.86076	0.40049	0.86168	1.64517			0.86168	1.64517					3291	4.41043	3291	3.49509
	0.8629	0.42237	0.8629	1.67571			0.8629	1.67571					3301	4.39544	3301	3.52235
	0.86413	0.42762	0.86413	1.68143			0.86413	1.68143					3311	4.38181	3311	3.50122
	0.86597	0.41344	0.86597	1.70358			0.86597	1.70358					3321	4.42611	3321	3.51894
	0.8672	0.43709	0.8672	1.71599			0.8672	1.71599					3331	4.41726	3331	3.53053
	0.86873	0.44691	0.86873	1.73773			0.86873	1.73773					3341	4.40567	3341	3.49373
	0.86965	0.45761	0.86965	1.76268			0.86965	1.76268					3351	4.3934	3351	3.55916
	0.87088	0.46258	0.87088	1.78101			0.87088	1.78101					3361	4.4302	3361	3.5428
	0.87272	0.448	0.87272	1.80521			0.87272	1.80521					3371	4.47587	3371	3.51145
	0.87364	0.46292	0.87394	1.80241			0.87394	1.80241					3381	4.39272	3381	3.50191
	0.87517	0.49475	0.87609	1.82538			0.87609	1.82538					3391	4.41248	3391	3.50872
	0.8767	0.48664	0.8767	1.84644			0.8767	1.84644					3401	4.38931	3401	3.52712
	0.87793	0.49952	0.87824	1.86927			0.87824	1.86927					3411	4.38999	3411	3.50122
	0.87977	0.4923	0.87977	1.88938			0.87977	1.88938					3421	4.39272	3421	3.51077
	0.881	0.5	0.88069	1.90294			0.88069	1.90294					3431	4.39203	3431	3.51826
	0.88284	0.51159	0.88222	1.91957			0.88222	1.91957					3441	4.40634	3441	3.54621
	0.88345	0.5366	0.88376	1.95188			0.88376	1.95188					3451	4.38658	3451	3.54212
	0.88529	0.53674	0.88529	1.95147			0.88529	1.95147					3461	4.37159	3461	3.4651
	0.88652	0.54417	0.88621	1.96462			0.88621	1.96462					3471	4.4043	3471	3.49918
	0.88805	0.53994	0.88775	1.98807			0.88775	1.98807					3481	4.39817	3481	3.47737
	0.88928	0.53565	0.88959	2.01104			0.88959	2.01104					3491	4.40771	3491	3.47532
	0.89051	0.56563	0.89112	2.02017			0.89112	2.02017					3501	4.3784	3501	3.53189
	0.89235	0.59092	0.89235	2.03244			0.89235	2.03244					3511	4.3784	3511	3.51826
	0.89357	0.58342	0.89327	2.07538			0.89327	2.07538					3521	4.40634	3521	3.53394
	0.8948	0.58622	0.89541	2.07265			0.89541	2.07265					3531	4.41726	3531	3.50668
	0.89633	0.58247	0.89695	2.06925			0.89695	2.06925					3541	4.42476	3541	3.56325
	0.89787	0.5959	0.89787	2.11355			0.89787	2.11355					3551	4.39067	3551	3.53939
	0.89909	0.61559	0.89909	2.15308			0.89909	2.15308					3561	4.38931	3561	3.47873
	0.90093	0.6312	0.90093	2.12854			0.90093	2.12854					3571	4.40226	3571	3.52167
	0.90185	0.63802	0.90247	2.14149			0.90247	2.14149					3581	4.4193	3581	3.51622
	0.90369	0.63481	0.90369	2.18852			0.90369	2.18852					3591	4.35046	3591	3.47601
	0.90523	0.62589	0.90461	2.20215			0.90461	2.20215					3601	4.40226	3601	3.49509
	0.90615	0.65662	0.90584	2.20147			0.90584	2.20147					3611	4.39408	3611	3.47873
	0.90737	0.67162	0.90799	2.21578			0.90799	2.21578					3621	4.35046	3621	3.4726
	0.90891	0.69622	0.90891	2.2594			0.90891	2.2594					3631	4.38727	3631	3.45147
	0.91044	0.67912	0.91014	2.25395			0.91014	2.25395					3641	4.35591	3641	3.50054
	0.91198	0.67155	0.91198	2.26009			0.91198	2.26009					3651	4.41248	3651	3.55848
	0.9132	0.70154	0.91351	2.30711			0.91351	2.30711					3661	4.38386	3661	3.55098
	0.91443	0.71422	0.91504	2.32143			0.91504	2.32143					3671	4.39817	3671	3.46715
	0.91627	0.72662	0.91627	2.32347			0.91627	2.32347					3681	4.44316	3681	3.4801
	0.9178	0.72628	0.91719	2.31666			0.91719	2.31666					3691	4.36273	3691	3.48146
	0.91903	0.7348	0.91903	2.35073			0.91903	2.35073					3701	4.38249	3701	3.51963
	0.92026	0.7395	0.92026	2.38958			0.92026	2.38958					3711	4.37227	3711	3.52712
	0.92118	0.74795	0.92179	2.38686			0.92179	2.38686					3721	4.39272	3721	3.46919
	0.92363	0.76118	0.92363	2.38481			0.92363	2.38481					3731	4.4043	3731	3.48691
	0.92486	0.77576	0.92455	2.42843			0.92455	2.42843					3741	4.34773	3741	3.48691
	0.92608	0.80493	0.92608	2.45433			0.92608	2.45433					3751	4.34773	3751	3.48282
	0.92731	0.77195	0.92731	2.45433			0.92731	2.45433					3761	4.375	3761	3.53667
	0.92884	0.78087	0.92884	2.46251			0.92884	2.46251					3771	4.34432	3771	3.50122
	0.93038	0.82477	0.92976	2.49795			0.92976	2.49795					3781	4.32388	3781	3.50531
	0.9316	0.83049	0.9316	2.49863			0.9316	2.49863					3791	4.38386	3791	3.54484
	0.93252	0.83819	0.93314	2.48977			0.93314	2.48977					3801	4.35863	3801	3.49373
	0.93436	0.82572	0.93406	2.54089			0.93406	2.54089					3811	4.37363	3811	3.49577
	0.93559	0.83792	0.9359	2.5518			0.9359	2.5518					3821	4.43974	3821	3.44874
	0.93743	0.87377	0.93713	2.55043			0.93713	2.55043					3831	4.35319	3831	3.49645
	0.93866	0.86757	0.93835	2.55793			0.93835	2.55793					3841	4.33273	3841	3.48691
	0.93989	0.8842	0.93989	2.58588			0.93989	2.58588					3851	4.35728	3851	3.51826
	0.94111	0.90403	0.94203	2.61586			0.94203	2.61586					3861	4.34569	3861	3.53939
	0.94265	0.89252	0.94326	2.61178			0.94326	2.61178					3871	4.31911	3871	3.49645
	0.94387	0.89756	0.94387	2.62541			0.94387	2.62541					3881	4.34978	3881	3.48214
	0.9451	0.92189	0.94541	2.6554			0.94541	2.6554					3891	4.33956	3891	3.51008
	0.94725	0.93852	0.94694	2.64994			0.94694	2.64994					3901	4.33342	3901	3.51622
	0.94817	0.9604	0.94847	2.67993			0.94847	2.67993					3911	4.30684	3911	3.50804
	0.9497	0.93505	0.94939	2.70856			0.94939	2.70856					3921	4.43974	3921	3.44465
	0.95123	0.9497	0.95123	2.70924			0.95123	2.70924					3931	4.51677	3931	3.49373
	0.95246	0.97308	0.95246	2.71878			0.95246	2.71878					3941	4.4486	3941	3.51826
	0.9543	0.98603	0.9543	2.72696			0.9543	2.72696					3951	4.45814	3951	3.48691
	0.95522	1.00061	0.95553	2.74741			0.95553	2.74741					3961	4.43361	3961	3.49032
	0.95706	0.99816	0.95645	2.78285			0.95645	2.78285					3971	4.4895	3971	3.48759
	0.95798	1.01663	0.95767	2.77126			0.95767	2.77126					3981	4.47656	3981	3.48964
	0.95921	1.01956	0.95982	2.78149			0.95982	2.78149					3991	4.48813	3991	3.49509
	0.96074	1.03285	0.96074	2.79512			0.96074	2.79512					4001	4.47519	4001	3.4985
	0.96197	1.05766	0.96228	2.81761			0.96228	2.81761					4011	4.49154	4011	3.46442
	0.96412	1.06843	0.96381	2.84555			0.96381	2.84555					4021	4.51744	4021	3.45692
	0.96504	1.06632	0.96534	2.84555			0.96534	2.84555					4031	4.48609	4031	3.47601
	0.96626	1.05984	0.96657	2.866			0.96657	2.866					4041	4.50927	4041	3.46851
	0.9681	1.08117	0.9681	2.86805			0.9681	2.86805					4051	4.49836	4051	3.44056
	0.96902	1.11873	0.96933	2.89326			0.96933	2.89326					4061	4.44042	4061	3.48691
	0.97025	1.11996	0.97056	2.89463			0.97056	2.89463					4071	4.43566	4071	3.50122
	0.97209	1.11553	0.97178	2.91712			0.97178	2.91712					4081	4.43361	4081	3.46578
	0.97332	1.12677	0.97332	2.92666			0.97332	2.92666					4091	4.4452	4091	3.50736
	0.97485	1.1496	0.97516	2.92257			0.97516	2.92257					4101	4.44929	4101	3.49986
	0.97577	1.14776	0.97638	2.95052			0.97638	2.95052					4111	4.43633	4111	3.47601
	0.97761	1.16944	0.97761	2.97914			0.97761	2.97914					4121	4.46564	4121	3.47055
	0.97914	1.19445	0.97884	2.96824			0.97884	2.96824					4131	4.46088	4131	3.46851
	0.98068	1.20372	0.98037	2.98323			0.98037	2.98323					4141	4.44588	4141	3.46442
	0.9819	1.18198	0.9819	3.00027			0.9819	3.00027					4151	4.4193	4151	3.49782
	0.98344	1.19234	0.98313	3.02481			0.98313	3.02481					4161	4.44111	4161	3.49236
	0.98466	1.23705	0.98497	3.02753			0.98497	3.02753					4171	4.44316	4171	3.46783
	0.98589	1.25238	0.9862	3.04866			0.9862	3.04866					4181	4.3934	4181	3.49918
	0.98743	1.25347	0.98804	3.06706			0.98804	3.06706					4191	4.42748	4191	3.44806
	0.98896	1.24196	0.98896	3.0657			0.98896	3.0657					4201	4.4118	4201	3.48759
	0.99049	1.25457	0.99049	3.07388			0.99049	3.07388					4211	4.43702	4211	3.51213
	0.99172	1.26997	0.99203	3.09433			0.99203	3.09433					4221	4.40839	4221	3.52167
	0.99264	1.31488	0.99356	3.12295			0.99356	3.12295					4231	4.43293	4231	3.47873
	0.99448	1.30739	0.99448	3.10659			0.99448	3.10659					4241	4.44929	4241	3.50736
	0.99632	1.32654	0.99601	3.12363			0.99601	3.12363					4251	4.44451	4251	3.44806
	0.99724	1.31802	0.99724	3.13386			0.99724	3.13386					4261	4.39886	4261	3.47055
	0.99908	1.31727	0.99877	3.1693			0.99877	3.1693					4271	4.497	4271	3.48691
	0.99969	1.37411	1.00031	3.17203			1.00031	3.17203					4281	4.47314	4281	3.47873
	1.00123	1.37077	1.00184	3.13727			1.00184	3.13727					4291	4.46769	4291	3.47328
	1.00307	1.38734	1.00307	3.19043			1.00307	3.19043					4301	4.42543	4301	3.51417
	1.00399	1.38168	1.00429	3.2395			1.00429	3.2395					4311	4.47791	4311	3.48759
	1.00613	1.37411	1.00583	3.21633			1.00583	3.21633					4321	4.43566	4321	3.4651
	1.00705	1.42612	1.00705	3.22042			1.00705	3.22042					4331	4.48746	4331	3.47873
	1.00859	1.4238	1.00828	3.24972			1.00828	3.24972					4341	4.52767	4341	3.49577
	1.00951	1.42748	1.00981	3.2654			1.00981	3.2654					4351	4.51131	4351	3.49441
	1.01135	1.46953	1.01165	3.24155			1.01165	3.24155					4361	4.51403	4361	3.5278
	1.01227	1.44343	1.01288	3.27153			1.01288	3.27153					4371	4.44383	4371	3.45965
	1.01442	1.46292	1.01442	3.31652			1.01442	3.31652					4381	4.51131	4381	3.47192
	1.01534	1.47267	1.01534	3.31788			1.01534	3.31788					4391	4.48132	4391	3.52303
	1.01687	1.50457	1.01687	3.28789			1.01687	3.28789					4401	4.482	4401	3.47123
	1.0184	1.53496	1.0184	3.34106			1.0184	3.34106					4411	4.46973	4411	3.54212
	1.01932	1.51895	1.01932	3.35196			1.01932	3.35196					4421	4.43838	4421	3.47464
	1.02116	1.51322	1.02116	3.36764			1.02116	3.36764					4431	4.4452	4431	3.49441
	1.02239	1.53101	1.0227	3.35878			1.0227	3.35878					4441	4.44656	4441	3.4651
	1.02392	1.58158	1.02362	3.3431			1.02362	3.3431					4451	4.45747	4451	3.52235
	1.02454	1.57763	1.02546	3.41262			1.02546	3.41262					4461	4.47723	4461	3.46101
	1.02668	1.58131	1.02668	3.37922			1.02668	3.37922					4471	4.48269	4471	3.47123
	1.02791	1.58867	1.02822	3.41739			1.02822	3.41739					4481	4.43633	4481	3.54893
	1.02975	1.60401	1.02944	3.42148			1.02944	3.42148					4491	4.47656	4491	3.49577
	1.03067	1.62261	1.03128	3.4283			1.03128	3.4283					4501	4.49768	4501	3.50668
	1.0322	1.63297	1.0322	3.43034			1.0322	3.43034					4511	4.41861	4511	3.53803
	1.03312	1.65478	1.03343	3.41466			1.03343	3.41466					4521	4.44042	4521	3.49373
	1.03496	1.67421	1.03558	3.51554			1.03558	3.51554					4531	4.48609	4531	3.46169
	1.03619	1.65826	1.0365	3.46169			1.0365	3.46169					4541	4.42543	4541	3.50804
	1.03772	1.66651	1.03834	3.48078			1.03834	3.48078					4551	4.43157	4551	3.51486
	1.03957	1.70065	1.03895	3.50191			1.03895	3.50191					4561	4.4561	4561	3.48418
	1.04018	1.73562	1.04049	3.52031			1.04049	3.52031					4571	4.43498	4571	3.47941
	1.04202	1.71626	1.04233	3.53462			1.04233	3.53462					4581	4.44316	4581	3.43784
	1.04325	1.71231	1.04355	3.50395			1.04355	3.50395					4591	4.42202	4591	3.46374
	1.04539	1.7532	1.04509	3.57074			1.04509	3.57074					4601	4.41657	4601	3.51349
	1.04662	1.74836	1.04631	3.5612			1.04631	3.5612					4611	4.40362	4611	3.45965
	1.04754	1.79171	1.04754	3.56597			1.04754	3.56597					4621	4.42476	4621	3.5244
	1.04938	1.80337	1.04907	3.59937			1.04907	3.59937					4631	4.43702	4631	3.44465
	1.0503	1.77004	1.05061	3.59596			1.05061	3.59596					4641	4.41998	4641	3.51008
	1.05214	1.81359	1.05183	3.61368			1.05183	3.61368					4651	4.40634	4651	3.45828
	1.05337	1.81311	1.05367	3.58438			1.05367	3.58438					4661	4.39953	4661	3.46237
	1.0549	1.84644	1.05459	3.58097			1.05459	3.58097					4671	4.39136	4671	3.50668
	1.05582	1.87554	1.05613	3.65935			1.05613	3.65935					4681	4.44383	4681	3.47055
	1.05766	1.84555	1.05766	3.64367			1.05766	3.64367					4691	4.40634	4691	3.50463
	1.05889	1.87418	1.05889	3.63345			1.05889	3.63345					4701	4.4302	4701	3.48418
	1.06011	1.85919	1.06042	3.63958			1.06042	3.63958					4711	4.43429	4711	3.5428
	1.06165	1.90546	1.06165	3.69138			1.06165	3.69138					4721	4.36341	4721	3.52849
	1.06318	1.93027	1.06349	3.68934			1.06349	3.68934					4731	4.36409	4731	3.49713
	1.06441	1.93361	1.06441	3.68593			1.06441	3.68593					4741	4.3934	4741	3.45556
	1.06564	1.94097	1.06594	3.70024			1.06594	3.70024					4751	4.39136	4751	3.49236
	1.06778	1.92618	1.06717	3.70161			1.06717	3.70161					4761	4.44383	4761	3.48214
	1.0684	1.96272	1.0684	3.73705			1.0684	3.73705					4771	4.37772	4771	3.4985
	1.06993	1.97982	1.06993	3.73296			1.06993	3.73296					4781	4.40226	4781	3.45215
	1.07146	1.99973	1.07146	3.7534			1.07146	3.7534					4791	4.36478	4791	3.46169
	1.07269	2.02338	1.07269	3.7684			1.07269	3.7684					4801	4.41657	4801	3.47328
	1.07422	1.98814	1.07361	3.75545			1.07361	3.75545					4811	4.39886	4811	3.49304
	1.07514	2.03653	1.07576	3.74386			1.07576	3.74386					4821	4.3934	4821	3.46578
	1.07698	2.03244	1.07698	3.78271			1.07698	3.78271					4831	4.40839	4831	3.45488
	1.07821	2.06175	1.07913	3.83519			1.07913	3.83519					4841	4.42407	4841	3.46306
	1.08005	2.08629	1.08005	3.79634			1.08005	3.79634					4851	4.37227	4851	3.46851
	1.08128	2.07197	1.08097	3.79225			1.08097	3.79225					4861	4.38862	4861	3.51758
	1.08281	2.07606	1.08281	3.83996			1.08281	3.83996					4871	4.36137	4871	3.48487
	1.08373	2.11968	1.08373	3.84405			1.08373	3.84405					4881	4.39067	4881	3.53121
	1.08526	2.09174	1.08588	3.84201			1.08588	3.84201					4891	4.35046	4891	3.52576
	1.0871	2.1708	1.0868	3.84405			1.0868	3.84405					4901	4.39408	4901	3.50736
	1.08802	2.14899	1.08833	3.88222			1.08833	3.88222					4911	4.36682	4911	3.50054
	1.08956	2.14899	1.08956	3.86791			1.08956	3.86791					4921	4.38794	4921	3.47123
	1.09079	2.17216	1.09109	3.87132			1.09109	3.87132					4931	4.36887	4931	3.44806
	1.09232	2.16671	1.09232	3.93538			1.09232	3.93538					4941	4.37704	4941	3.4317
	1.09355	2.21169	1.09416	3.89381			1.09416	3.89381					4951	4.33138	4951	3.48555
	1.09477	2.22805	1.09508	3.91085			1.09508	3.91085					4961	4.33819	4961	3.45215
	1.096	2.20897	1.09661	3.90812			1.09661	3.90812					4971	4.37431	4971	3.45079
	1.09845	2.23623	1.09815	3.93402			1.09815	3.93402					4981	4.34023	4981	3.52303
	1.09968	2.21374	1.09937	3.97014			1.09937	3.97014					4991	4.35182	4991	3.44125
	1.1006	2.28667	1.1006	3.92993			1.1006	3.92993					5001	4.37636	5001	3.45897
	1.10213	2.29962	1.10213	3.96469			1.10213	3.96469					5011	4.3491	5011	3.50395
	1.10397	2.27849	1.10336	3.94561			1.10336	3.94561					5021	4.36478	5021	3.50463
	1.1052	2.30166	1.10489	3.9681			1.10489	3.9681					5031	4.32933	5031	3.42898
	1.10643	2.30098	1.10612	3.99809			1.10612	3.99809					5041	4.30548	5041	3.49782
	1.10765	2.32006	1.10796	3.97764			1.10796	3.97764					5051	4.37772	5051	3.43852
	1.10888	2.37118	1.10949	4.03557			1.10949	4.03557					5061	4.30411	5061	3.48964
	1.11011	2.35073	1.11011	3.99332			1.11011	3.99332					5071	4.36682	5071	3.45351
	1.11195	2.37254	1.11225	4.04443			1.11225	4.04443					5081	4.35728	5081	3.53053
	1.11317	2.37323	1.11348	4.03285			1.11348	4.03285					5091	4.40839	5091	3.49168
	1.11471	2.37118	1.1144	4.03694			1.1144	4.03694					5101	4.33069	5101	3.43784
	1.11593	2.43525	1.11624	4.03421			1.11624	4.03421					5111	4.31911	5111	3.47941
	1.11808	2.41616	1.11747	4.03012			1.11747	4.03012					5121	4.39408	5121	3.45828
	1.119	2.45501	1.11931	4.08601			1.11931	4.08601					5131	4.34501	5131	3.5353
	1.12054	2.44888	1.12023	4.05807			1.12023	4.05807					5141	4.33819	5141	3.53871
	1.12146	2.43116	1.12176	4.07919			1.12176	4.07919					5151	4.34364	5151	3.5278
	1.1233	2.49046	1.1233	4.10987			1.1233	4.10987					5161	4.31911	5161	3.49782
	1.12452	2.49455	1.12483	4.0901			1.12483	4.0901					5171	4.36273	5171	3.46715
	1.12575	2.51158	1.12575	4.09351			1.12575	4.09351					5181	4.31638	5181	3.45011
	1.12759	2.5075	1.12728	4.09828			1.12728	4.09828					5191	4.39408	5191	3.48623
	1.12882	2.5075	1.12912	4.14667			1.12912	4.14667					5201	4.36137	5201	3.46987
	1.13066	2.53953	1.13004	4.116			1.13004	4.116					5211	4.31502	5211	3.4651
	1.13158	2.53476	1.13127	4.12009			1.13127	4.12009					5221	4.31979	5221	3.46101
	1.1325	2.58588	1.1328	4.15621			1.1328	4.15621					5231	4.36954	5231	3.49373
	1.13434	2.62064	1.13434	4.16644			1.13434	4.16644					5241	4.39272	5241	3.52644
	1.13556	2.56611	1.13587	4.15417			1.13587	4.15417					5251	4.37977	5251	3.47941
	1.1371	2.6145	1.1371	4.13645			1.1371	4.13645					5261	4.35728	5261	3.52917
	1.13863	2.60019	1.13832	4.20392			1.13832	4.20392					5271	4.41998	5271	3.44874
	1.13955	2.62677	1.14016	4.18688			1.14016	4.18688					5281	4.38044	5281	3.4985
	1.14139	2.69152	1.14139	4.15894			1.14139	4.15894					5291	4.34092	5291	3.4467
	1.14293	2.64176	1.14293	4.22164			1.14293	4.22164					5301	4.41998	5301	3.48078
	1.14385	2.67993	1.14446	4.21142			1.14446	4.21142					5311	4.33001	5311	3.41875
	1.14569	2.68675	1.14569	4.20324			1.14569	4.20324					5321	4.38249	5321	3.48691
	1.14661	2.68607	1.14753	4.20529			1.14753	4.20529					5331	4.40976	5331	3.44193
	1.14783	2.73787	1.14783	4.2455			1.14783	4.2455					5341	4.34092	5341	3.43375
	1.14998	2.73105	1.14998	4.2639			1.14998	4.2639					5351	4.40567	5351	3.43579
	1.1509	2.74673	1.15121	4.23868			1.15121	4.23868					5361	4.4302	5361	3.39013
	1.15274	2.75968	1.15274	4.23732			1.15274	4.23732					5371	4.39272	5371	3.44125
	1.15427	2.72696	1.15427	4.25095			1.15427	4.25095					5381	4.38727	5381	3.47532
	1.15489	2.79307	1.15489	4.28298			1.15489	4.28298					5391	4.3525	5391	3.45011
	1.15673	2.8326	1.15703	4.27003			1.15703	4.27003					5401	4.38453	5401	3.44534
	1.15826	2.80057	1.15857	4.2564			1.15857	4.2564					5411	4.37296	5411	3.43852
	1.15949	2.82306	1.15949	4.30616			1.15949	4.30616					5421	4.39136	5421	3.44874
	1.16255	2.8551	1.16255	4.30752			1.16255	4.30752					5431	4.37636	5431	3.51077
	1.16347	2.87622	1.16409	4.3266			1.16409	4.3266					5441	4.2973	5441	3.51077
	1.16531	2.87759	1.1647	4.31365			1.1647	4.31365					5451	4.44042	5451	3.49645
	1.16685	2.9178	1.16654	4.30207			1.16654	4.30207					5461	4.48132	5461	3.48896
	1.16777	2.88168	1.16808	4.30207			1.16808	4.30207					5471	4.44997	5471	3.44874
	1.1693	2.91985	1.1693	4.35659			1.1693	4.35659					5481	4.40158	5481	3.42625
	1.17084	2.93348	1.17084	4.35455			1.17084	4.35455					5491	4.43974	5491	3.45692
	1.17176	2.9512	1.17237	4.34841			1.17237	4.34841					5501	4.38386	5501	3.46851
	1.1739	3.00709	1.1736	4.36409			1.1736	4.36409					5511	4.51608	5511	3.45897
	1.17482	2.9512	1.17482	4.3675			1.17482	4.3675					5521	4.41317	5521	3.47532
	1.17636	2.96142	1.17636	4.37295			1.17636	4.37295					5531	4.39544	5531	3.40376
	1.17758	3.01731	1.17789	4.35864			1.17789	4.35864					5541	4.41861	5541	3.45283
	1.17942	3.03094	1.17912	4.39476			1.17912	4.39476					5551	4.45474	5551	3.46987
	1.18034	3.06161	1.18065	4.40839			1.18065	4.40839					5561	4.3934	5561	3.4058
	1.18188	3.02821	1.18188	4.37772			1.18188	4.37772					5571	4.482	5571	3.43647
	1.18341	3.06025	1.18341	4.42816			1.18341	4.42816					5581	4.5079	5581	3.44056
	1.18402	3.06638	1.18464	4.43225			1.18464	4.43225					5591	4.43702	5591	3.49168
	1.18617	3.08478	1.18648	4.40294			1.18648	4.40294					5601	4.37363	5601	3.45011
	1.1874	3.12363	1.1874	4.39817			1.1874	4.39817					5611	4.50449	5611	3.42489
	1.18862	3.12295	1.18924	4.45474			1.18924	4.45474					5621	4.3934	5621	3.45079
	1.19046	3.13113	1.19046	4.44111			1.19046	4.44111					5631	4.4636	5631	3.46101
	1.19169	3.12909	1.19169	4.42884			1.19169	4.42884					5641	4.42884	5641	3.48691
	1.19322	3.12909	1.19322	4.44861			1.19322	4.44861					5651	4.46701	5651	3.52917
	1.19445	3.17475	1.19476	4.4377			1.19476	4.4377					5661	4.42271	5661	3.46101
	1.19599	3.22791	1.19599	4.43906			1.19599	4.43906					5671	4.43429	5671	3.42352
	1.19691	3.19861	1.19721	4.45201			1.19721	4.45201					5681	4.4268	5681	3.4467
	1.19875	3.20133	1.19905	4.48405			1.19905	4.48405					5691	4.4043	5691	3.47464
	1.19997	3.20065	1.20028	4.47928			1.20028	4.47928					5701	4.41998	5701	3.42352
	1.2012	3.24495	1.2012	4.44179			1.2012	4.44179					5711	4.46769	5711	3.44329
	1.20273	3.27153	1.20335	4.47655			1.20335	4.47655					5721	4.4377	5721	3.43647
	1.20427	3.2804	1.20488	4.497			1.20488	4.497					5731	4.44383	5731	3.39285
	1.2058	3.25927	1.20641	4.50177			1.20641	4.50177					5741	4.42339	5741	3.42557
	1.20733	3.31516	1.20733	4.49904			1.20733	4.49904					5751	4.47996	5751	3.48282
	1.20856	3.28312	1.20856	4.48405			1.20856	4.48405					5761	4.43633	5761	3.39694
	1.21009	3.33424	1.20979	4.49495			1.20979	4.49495					5771	4.47791	5771	3.50668
	1.21132	3.32879	1.21193	4.49018			1.21193	4.49018					5781	4.43089	5781	3.50122
	1.21285	3.36764	1.21285	4.51949			1.21285	4.51949					5791	4.49359	5791	3.46715
	1.21439	3.38195	1.21469	4.51404			1.21469	4.51404					5801	4.41317	5801	3.4467
	1.21592	3.35469	1.21592	4.52222			1.21592	4.52222					5811	4.44042	5811	3.42284
	1.21715	3.36218	1.21715	4.51881			1.21715	4.51881					5821	4.44792	5821	3.39217
	1.21868	3.42216	1.21807	4.52494			1.21807	4.52494					5831	4.50859	5831	3.40376
	1.21991	3.42284	1.21991	4.55084			1.21991	4.55084					5841	4.49768	5841	3.4317
	1.22144	3.43511	1.22144	4.5488			1.22144	4.5488					5851	4.45747	5851	3.52372
	1.22298	3.39967	1.22298	4.54062			1.22298	4.54062					5861	4.46088	5861	3.44329
	1.2239	3.43716	1.2242	4.55766			1.2242	4.55766					5871	4.39953	5871	3.41398
	1.22543	3.50122	1.22543	4.55766			1.22543	4.55766					5881	4.41384	5881	3.5353
	1.22666	3.4835	1.22666	4.57538			1.22666	4.57538					5891	4.44929	5891	3.39694
	1.22788	3.491	1.22819	4.58083			1.22819	4.58083					5901	4.45338	5901	3.49236
	1.22911	3.49236	1.22972	4.55493			1.22972	4.55493					5911	4.4268	5911	3.39694
	1.23126	3.51486	1.23095	4.57197			1.23095	4.57197					5921	4.3934	5921	3.40308
	1.23187	3.51008	1.23218	4.55766			1.23218	4.55766					5931	4.42339	5931	3.40785
	1.23371	3.51758	1.23402	4.56924			1.23402	4.56924					5941	4.44179	5941	3.43443
	1.23494	3.57892	1.23494	4.59787			1.23494	4.59787					5951	4.44997	5951	3.44125
	1.23647	3.57551	1.23647	4.58696			1.23647	4.58696					5961	4.43293	5961	3.40717
	1.2377	3.57143	1.238	4.57879			1.238	4.57879					5971	4.44588	5971	3.44874
	1.23892	3.54825	1.23984	4.57879			1.23984	4.57879					5981	4.47723	5981	3.42693
	1.24107	3.57143	1.24076	4.61014			1.24076	4.61014					5991	4.45338	5991	3.44738
	1.2423	3.64708	1.24199	4.62786			1.24199	4.62786					6001	4.42271	6001	3.44738
	1.24352	3.62663	1.24414	4.57333			1.24414	4.57333					6011	4.4561	6011	3.43102
	1.24475	3.61982	1.24537	4.58969			1.24537	4.58969					6021	4.40362	6021	3.40035
	1.24659	3.64026	1.24629	4.63399			1.24629	4.63399					6031	4.41043	6031	3.4133
	1.24813	3.63209	1.24782	4.62036			1.24782	4.62036					6041	4.37636	6041	3.44193
	1.24843	3.67025	1.24905	4.62513			1.24905	4.62513					6051	4.47928	6051	3.48759
	1.25058	3.68593	1.25027	4.65444			1.25027	4.65444					6061	4.50722	6061	3.4467
	1.25211	3.67775	1.25211	4.65103			1.25211	4.65103					6071	4.45406	6071	3.43307
	1.25334	3.70365	1.25365	4.60196			1.25365	4.60196					6081	4.36818	6081	3.44874
	1.25487	3.69206	1.25457	4.65376			1.25457	4.65376					6091	4.39681	6091	3.53462
	1.2561	3.69683	1.25641	4.66466			1.25641	4.66466					6101	4.38386	6101	3.48078
	1.25763	3.73159	1.25794	4.60809			1.25794	4.60809					6111	4.41657	6111	3.49509
	1.25886	3.74318	1.25917	4.59582			1.25917	4.59582					6121	4.4895	6121	3.45079
	1.26039	3.77044	1.26009	4.66534			1.26009	4.66534					6131	4.43974	6131	3.53053
	1.26193	3.73841	1.26162	4.6708			1.26162	4.6708					6141	4.4486	6141	3.50531
	1.26346	3.73773	1.26285	4.6265			1.26285	4.6265					6151	4.38931	6151	3.43239
	1.26469	3.75954	1.26438	4.68511			1.26438	4.68511					6161	4.45951	6161	3.51213
	1.26591	3.80043	1.26561	4.69397			1.26561	4.69397					6171	4.43224	6171	3.43307
	1.26745	3.81611	1.26745	4.65989			1.26745	4.65989					6181	4.45201	6181	3.51281
	1.26898	3.78953	1.26929	4.64422			1.26929	4.64422					6191	4.47519	6191	3.43647
	1.27051	3.79157	1.27051	4.68852			1.27051	4.68852					6201	4.35796	6201	3.41466
	1.27113	3.82838	1.27174	4.69738			1.27174	4.69738					6211	4.45406	6211	3.41126
	1.27297	3.81202	1.27266	4.63604			1.27266	4.63604					6221	4.41521	6221	3.42421
	1.2742	3.86723	1.27389	4.66603			1.27389	4.66603					6231	4.40362	6231	3.44261
	1.27573	3.86246	1.27604	4.70897			1.27604	4.70897					6241	4.42407	6241	3.45828
	1.27665	3.83996	1.27696	4.70215			1.27696	4.70215					6251	4.44042	6251	3.45488
	1.27818	3.86314	1.2788	4.66943			1.2788	4.66943					6261	4.43838	6261	3.44942
	1.27972	3.82974	1.27972	4.68852			1.27972	4.68852					6271	4.46632	6271	3.58097
	1.28094	3.88767	1.28094	4.70283			1.28094	4.70283					6281	4.40021	6281	3.44874
	1.28278	3.91766	1.28309	4.67625			1.28309	4.67625					6291	4.42407	6291	3.50668
	1.28401	3.8904	1.28401	4.72055			1.28401	4.72055					6301	4.43293	6301	3.48896
	1.28554	3.89244	1.28524	4.70965			1.28524	4.70965					6311	4.39408	6311	3.40171
	1.28646	3.87881	1.28708	4.70692			1.28708	4.70692					6321	4.39136	6321	3.37718
	1.288	3.92243	1.2883	4.6817			1.2883	4.6817					6331	4.40294	6331	3.44534
	1.28953	3.95106	1.29014	4.70419			1.29014	4.70419					6341	4.42884	6341	3.42352
	1.29106	3.93743	1.29106	4.73555			1.29106	4.73555					6351	4.46497	6351	3.50736
	1.2926	3.93266	1.2926	4.71442			1.2926	4.71442					6361	4.40771	6361	3.42693
	1.29352	3.92993	1.29413	4.71033			1.29413	4.71033					6371	4.4118	6371	3.44806
	1.29536	3.94765	1.29536	4.71851			1.29536	4.71851					6381	4.42816	6381	3.46578
	1.29689	3.99945	1.29689	4.71783			1.29689	4.71783					6391	4.41112	6391	3.47464
	1.29843	3.96469	1.29812	4.72328			1.29812	4.72328					6401	4.41384	6401	3.39694
	1.29965	4.00354	1.29965	4.74577			1.29965	4.74577					6411	4.57879	6411	3.43579
	1.30057	3.97628	1.30088	4.70351			1.30088	4.70351					6421	4.57197	6421	3.47805
	1.30241	3.95992	1.30241	4.70556			1.30241	4.70556					6431	4.52903	6431	3.54484
	1.30333	4.00081	1.30395	4.71987			1.30395	4.71987					6441	4.52834	6441	3.42216
	1.30517	4.01445	1.30487	4.78053			1.30487	4.78053					6451	4.59173	6451	3.38604
	1.3064	4.0458	1.3064	4.73555			1.3064	4.73555					6461	4.55084	6461	3.46783
	1.30763	4.02535	1.30763	4.70828			1.30763	4.70828					6471	4.50109	6471	3.45965
	1.30916	3.95788	1.30947	4.74509			1.30947	4.74509					6481	4.51199	6481	3.48555
	1.311	4.04171	1.31069	4.7519			1.31069	4.7519					6491	4.48132	6491	3.40649
	1.31161	4.05738	1.31223	4.74713			1.31223	4.74713					6501	4.53926	6501	3.46442
	1.31345	4.06079	1.31345	4.73146			1.31345	4.73146					6511	4.46156	6511	3.62663
	1.31499	4.05534	1.31499	4.76076			1.31499	4.76076					6521	4.49154	6521	3.45488
	1.31652	4.03557	1.31652	4.74645			1.31652	4.74645					6531	4.48132	6531	3.39217
	1.31775	4.06761	1.31744	4.72941			1.31744	4.72941					6541	4.52767	6541	3.40649
	1.31897	4.07033	1.31928	4.7744			1.31928	4.7744					6551	4.52903	6551	3.48282
	1.32081	4.05738	1.3202	4.78803			1.3202	4.78803					6561	4.46906	6561	3.39694
	1.32266	4.1235	1.32204	4.72737			1.32204	4.72737					6571	4.56038	6571	3.58846
	1.32296	4.07238	1.32296	4.7335			1.32296	4.7335					6581	4.49836	6581	3.43239
	1.3245	4.08874	1.3248	4.79825			1.3248	4.79825					6591	4.51472	6591	3.41466
	1.32603	4.06556	1.32603	4.78394			1.32603	4.78394					6601	4.53993	6601	3.27494
	1.32787	4.07647	1.32756	4.7744			1.32756	4.7744					6611	4.5229	6611	3.53189
	1.32879	4.14599	1.3291	4.77167			1.3291	4.77167					6621	4.53108	6621	3.42216
	1.33032	4.12213	1.33063	4.7669			1.33063	4.7669					6631	4.42611	6631	3.39081
	1.33155	4.10646	1.33186	4.77235			1.33186	4.77235					6641	4.52562	6641	3.1952
	1.3337	4.10373	1.33308	4.79552			1.33308	4.79552					6651	4.55561	6651	3.50327
	1.33462	4.09214	1.33431	4.80166			1.33431	4.80166					6661	4.53993	6661	3.21088
	1.33584	4.1678	1.33584	4.76758			1.33584	4.76758					6671	4.53243	6671	3.34855
	1.33768	4.1528	1.33738	4.74713			1.33738	4.74713					6681	4.55698	6681	3.39149
	1.33891	4.11259	1.33891	4.78394			1.33891	4.78394					6691	4.44111	6691	3.50054
	1.34014	4.15621	1.34044	4.79961			1.34044	4.79961					6701	4.53243	6701	3.21428
	1.34106	4.12827	1.34167	4.79757			1.34167	4.79757					6711	4.51949	6711	3.33765
	1.34259	4.14394	1.3429	4.76417			1.3429	4.76417					6721	4.44724	6721	3.45828
	1.34443	4.17189	1.34412	4.78053			1.34412	4.78053					6731	4.48813	6731	3.49713
	1.34566	4.16166	1.34596	4.8003			1.34596	4.8003					6741	4.55833	6741	3.28721
	1.34688	4.20597	1.34658	4.79007			1.34658	4.79007					6751	4.56379	6751	3.39354
	1.34842	4.14394	1.34873	4.80711			1.34873	4.80711					6761	4.48404	6761	3.44942
	1.34965	4.16098	1.34995	4.79416			1.34995	4.79416					6771	4.50177	6771	3.42148
	1.35149	4.19847	1.35149	4.77917			1.35149	4.77917					6781	4.46632	6781	3.42284
	1.35302	4.1753	1.35271	4.7853			1.35271	4.7853					6791	4.43702	6791	3.35946
	1.35363	4.22641	1.35425	4.8037			1.35425	4.8037					6801	4.43566	6801	3.46237
	1.35547	4.15349	1.35578	4.81393			1.35578	4.81393					6811	4.39953	6811	3.35673
	1.35701	4.17257	1.3567	4.8187			1.3567	4.8187					6821	4.4527	6821	3.36082
	1.35793	4.22505	1.35823	4.80916			1.35823	4.80916					6831	4.49018	6831	3.48691
	1.35915	4.18279	1.35977	4.80166			1.35977	4.80166					6841	4.5079	6841	3.50872
	1.3613	4.23323	1.3613	4.81256			1.3613	4.81256					6851	4.5079	6851	3.43102
	1.36283	4.2121	1.36283	4.82756			1.36283	4.82756					6861	4.50449	6861	3.31788
	1.36375	4.20801	1.36406	4.81597			1.36406	4.81597					6871	4.4636	6871	3.31924
	1.36498	4.19574	1.36559	4.80234			1.36559	4.80234					6881	4.44588	6881	3.37582
	1.36621	4.20256	1.36713	4.80098			1.36713	4.80098					6891	4.51472	6891	3.49304
	1.36805	4.253	1.36805	4.80984			1.36805	4.80984					6901	4.48132	6901	3.29539
	1.36927	4.24959	1.36927	4.83914			1.36927	4.83914					6911	4.52971	6911	3.27767
	1.37081	4.22232	1.37111	4.8371			1.37111	4.8371					6921	4.44588	6921	3.21156
	1.37265	4.21619	1.37234	4.82074			1.37234	4.82074					6931	4.45542	6931	3.39899
	1.37357	4.18961	1.37388	4.83369			1.37388	4.83369					6941	4.45474	6941	3.4133
	1.3751	4.28776	1.3748	4.85005			1.3748	4.85005					6951	4.482	6951	3.19315
	1.37694	4.27072	1.37694	4.84528			1.37694	4.84528					6961	4.53584	6961	3.24291
	1.37786	4.22369	1.37817	4.85073			1.37817	4.85073					6971	4.4193	6971	3.20133
	1.3794	4.24482	1.37909	4.82415			1.37909	4.82415					6981	4.48541	6981	3.22178
	1.38032	4.2455	1.38062	4.82211			1.38062	4.82211					6991	4.43702	6991	3.42966
	1.38216	4.25572	1.38216	4.8296			1.38216	4.8296					7001	4.49904	7001	3.42148
	1.38338	4.28026	1.38338	4.81802			1.38338	4.81802					7011	4.51744	7011	3.4024
	1.38492	4.24482	1.38492	4.85959			1.38492	4.85959					7021	4.45133	7021	3.39967
	1.38614	4.30888	1.38614	4.83233			1.38614	4.83233					7031	4.52494	7031	3.43102
	1.38768	4.24686	1.38768	4.80575			1.38768	4.80575					7041	4.40771	7041	3.21292
	1.38921	4.22778	1.3889	4.82006			1.3889	4.82006					7051	4.50927	7051	3.46783
	1.39074	4.30548	1.39044	4.84869			1.39044	4.84869					7061	4.45951	7061	3.24495
	1.39166	4.28094	1.39228	4.87322			1.39228	4.87322					7071	4.4377	7071	3.40103
	1.3932	4.33274	1.3932	4.82006			1.3932	4.82006					7081	4.48678	7081	3.40171
	1.39473	4.25095	1.39442	4.82892			1.39442	4.82892					7091	4.45951	7091	3.44261
	1.39596	4.25163	1.39596	4.85278			1.39596	4.85278					7101	4.46156	7101	3.41807
	1.39749	4.29662	1.39749	4.8371			1.39749	4.8371					7111	4.48813	7111	3.43988
	1.39872	4.30275	1.39872	4.87118			1.39872	4.87118					7121	4.47723	7121	3.39694
	1.40025	4.30957	1.40056	4.82892			1.40056	4.82892					7131	4.48813	7131	3.36355
	1.40148	4.32115	1.40179	4.84937			1.40179	4.84937					7141	4.4009	7141	3.40376
	1.4024	4.26731	1.40363	4.84732			1.40363	4.84732					7151	4.44929	7151	3.43034
	1.40485	4.29184	1.40424	4.85346			1.40424	4.85346					7161	4.47587	7161	3.34651
	1.40577	4.29798	1.40577	4.89912			1.40577	4.89912					7171	4.44042	7171	3.36695
	1.40731	4.33274	1.40761	4.84869			1.40761	4.84869					7181	4.42134	7181	3.45556
	1.40853	4.32183	1.40884	4.85618			1.40884	4.85618					7191	4.44111	7191	3.22996
	1.41007	4.30071	1.41037	4.8555			1.41037	4.8555					7201	4.51403	7201	3.29335
	1.4116	4.29934	1.41129	4.86504			1.41129	4.86504					7211	4.48404	7211	3.48078
	1.41252	4.30207	1.41313	4.91344			1.41313	4.91344					7221	4.45747	7221	3.45692
	1.41405	4.32729	1.41405	4.8705			1.41405	4.8705					7231	4.4118	7231	3.26813
	1.41528	4.35319	1.4162	4.86913			1.4162	4.86913					7241	4.48064	7241	3.40308
	1.41712	4.32252	1.41743	4.85482			1.41743	4.85482					7251	4.45133	7251	3.39899
	1.41835	4.32524	1.41835	4.8739			1.41835	4.8739					7261	4.43224	7261	3.43988
	1.41988	4.30616	1.42019	4.87936			1.42019	4.87936					7271	4.44656	7271	3.44397
	1.42111	4.30343	1.42141	4.85959			1.42141	4.85959					7281	4.45542	7281	3.57688
	1.42295	4.37363	1.42264	4.86232			1.42264	4.86232					7291	4.40908	7291	3.44738
	1.42387	4.33206	1.42417	4.86641			1.42417	4.86641					7301	4.47996	7301	3.48214
	1.42571	4.3341	1.4254	4.87254			1.4254	4.87254					7311	4.44451	7311	3.40035
	1.42694	4.33138	1.42663	4.89163			1.42663	4.89163					7321	4.42067	7321	3.39013
	1.42847	4.28844	1.42786	4.87527			1.42786	4.87527					7331	4.42476	7331	3.47873
	1.42939	4.35046	1.43	4.90117			1.43	4.90117					7341	4.39681	7341	3.46374
	1.43062	4.36273	1.43154	4.90594			1.43154	4.90594					7351	4.41112	7351	3.31924
	1.43246	4.3416	1.43338	4.87322			1.43338	4.87322					7361	4.44656	7361	3.51963
	1.43368	4.34501	1.43399	4.89912			1.43399	4.89912					7371	4.40771	7371	3.41739
	1.43552	4.32047	1.43522	4.8889			1.43522	4.8889					7381	4.41861	7381	3.51008
	1.43675	4.34296	1.43644	4.88958			1.43644	4.88958					7391	4.3859	7391	3.46783
	1.43798	4.39612	1.43798	4.86777			1.43798	4.86777					7401	4.482	7401	3.38945
	1.4392	4.36954	1.43982	4.89572			1.43982	4.89572					7411	4.42611	7411	3.43307
	1.44104	4.34569	1.44135	4.93252			1.44135	4.93252					7421	4.45406	7421	3.46374
	1.44227	4.32456	1.44196	4.90253			1.44196	4.90253					7431	4.45679	7431	3.45079
	1.4438	4.37023	1.4438	4.86641			1.4438	4.86641					7441	4.35182	7441	3.4283
	1.44472	4.36954	1.44564	4.90049			1.44564	4.90049					7451	4.45542	7451	3.51554
	1.44656	4.36682	1.44656	4.88822			1.44656	4.88822					7461	4.43157	7461	3.40103
	1.44779	4.36954	1.44779	4.90389			1.44779	4.90389					7471	4.37159	7471	3.49645
	1.44932	4.35455	1.44902	4.90389			1.44902	4.90389					7481	4.44588	7481	3.48691
	1.45055	4.3784	1.45055	4.91889			1.45055	4.91889					7491	4.38386	7491	3.50736
	1.45178	4.35659	1.45209	4.91957			1.45209	4.91957					7501	4.35523	7501	3.43034
	1.45362	4.37227	1.45331	4.88549			1.45331	4.88549					7511	4.4377	7511	3.4542
	1.45485	4.42611	1.45515	4.92434			1.45515	4.92434					7521	4.38386	7521	3.52644
	1.45607	4.37977	1.45638	4.97341			1.45638	4.97341					7531	4.38318	7531	3.46715
	1.45791	4.33819	1.45761	4.9073			1.45761	4.9073					7541	4.40158	7541	3.44329
	1.45914	4.38454	1.45945	4.89026			1.45945	4.89026					7551	4.39203	7551	3.45351
	1.46067	4.37295	1.46037	4.9332			1.46037	4.9332					7561	4.37909	7561	3.38604
	1.4619	4.41998	1.4619	4.95978			1.4619	4.95978					7571	4.39681	7571	3.44465
	1.46313	4.38658	1.46313	4.92434			1.46313	4.92434					7581	4.39953	7581	3.51417
	1.46466	4.36068	1.46466	4.92639			1.46466	4.92639					7591	4.38386	7591	3.49986
	1.46589	4.39817	1.46619	4.94411			1.46619	4.94411					7601	4.4043	7601	3.45488
	1.46742	4.36341	1.46742	4.91071			1.46742	4.91071					7611	4.40634	7611	3.57143
	1.46926	4.39749	1.46895	4.90935			1.46895	4.90935					7621	4.35659	7621	3.50463
	1.47049	4.4377	1.47049	4.95569			1.47049	4.95569					7631	4.44997	7631	3.47737
	1.47171	4.37363	1.47171	4.93934			1.47171	4.93934					7641	4.41452	7641	3.44942
	1.47294	4.38249	1.47294	4.88208			1.47294	4.88208					7651	4.38386	7651	3.43239
	1.47447	4.40294	1.47447	4.93388			1.47447	4.93388					7661	4.35932	7661	3.45283
	1.4757	4.36273	1.47601	4.9482			1.47601	4.9482					7671	4.375	7671	3.50327
	1.47724	4.43497	1.47724	4.93456			1.47724	4.93456					7681	4.39272	7681	3.41398
	1.47816	4.41589	1.47877	4.91957			1.47877	4.91957					7691	4.39612	7691	3.3874
	1.48	4.38658	1.4803	4.94343			1.4803	4.94343					7701	4.36546	7701	3.47805
	1.48122	4.39408	1.48214	4.97069			1.48214	4.97069					7711	4.37772	7711	3.47123
	1.48245	4.38726	1.48245	4.94206			1.48245	4.94206					7721	4.42067	7721	3.50122
	1.48398	4.44792	1.48429	4.97137			1.48429	4.97137					7731	4.4302	7731	3.42216
	1.48552	4.42543	1.48613	4.99386			1.48613	4.99386					7741	4.37159	7741	3.47669
	1.48674	4.39272	1.48736	4.95978			1.48736	4.95978					7751	4.38794	7751	3.47873
	1.48797	4.40499	1.48858	4.93525			1.48858	4.93525					7761	4.33819	7761	3.44329
	1.4895	4.41044	1.48981	4.94274			1.48981	4.94274					7771	4.37704	7771	3.46306
	1.49165	4.43293	1.49165	4.98705			1.49165	4.98705					7781	4.38931	7781	3.48555
	1.49288	4.39544	1.49257	4.95842			1.49257	4.95842					7791	4.38522	7791	3.3949
	1.4938	4.43566	1.4941	4.9407			1.4941	4.9407					7801	4.36341	7801	3.51554
	1.49594	4.43634	1.49564	4.95433			1.49564	4.95433					7811	4.39886	7811	3.54348
	1.49717	4.38931	1.49717	4.96796			1.49717	4.96796					7821	4.35114	7821	3.53939
	1.49809	4.37227	1.49809	5.00272			1.49809	5.00272					7831	4.33342	7831	3.47941
	1.49962	4.43906	1.49993	4.97001			1.49993	4.97001					7841	4.35932	7841	3.44806
	1.50085	4.46224	1.50177	4.99591			1.50177	4.99591					7851	4.33888	7851	3.40785
	1.50238	4.42611	1.50269	4.98773			1.50269	4.98773					7861	4.32933	7861	3.4283
	1.50361	4.3934	1.50392	4.98432			1.50392	4.98432					7871	4.38318	7871	3.46169
	1.50515	4.41248	1.50545	4.98091			1.50545	4.98091					7881	4.44451	7881	3.54893
	1.50668	4.4302	1.50668	4.99318			1.50668	4.99318					7891	4.33614	7891	3.59392
	1.5076	4.43293	1.50821	5.0034			1.50821	5.0034					7901	4.36887	7901	3.20542
	1.50975	4.45815	1.50975	4.96046			1.50975	4.96046					7911	4.35796	7911	3.51145
	1.51097	4.41044	1.51067	4.98977			1.51067	4.98977					7921	4.42611	7921	3.52303
	1.5122	4.41044	1.51251	5.03953			1.51251	5.03953					7931	4.45474	7931	3.38536
	1.51343	4.44724	1.51343	5.03612			1.51343	5.03612					7941	4.41452	7941	3.39967
	1.51496	4.43634	1.51527	5.01703			1.51527	5.01703					7951	4.41998	7951	3.42966
	1.51649	4.43702	1.51649	5.00136			1.51649	5.00136					7961	4.38453	7961	3.44193
	1.51772	4.46019	1.51772	5.05997			1.51772	5.05997					7971	4.37296	7971	3.39967
	1.51956	4.42611	1.51925	5.06474			1.51925	5.06474					7981	4.37977	7981	3.41671
	1.52109	4.41657	1.52048	5.04566			1.52048	5.04566					7991	4.4302	7991	3.49577
	1.52201	4.42884	1.52232	5.04225			1.52232	5.04225					8001	4.41589	8001	3.48623
	1.52324	4.46224	1.52385	5.0368			1.52385	5.0368					8011	4.37704	8011	3.48964
	1.52477	4.49495	1.52508	5.03884			1.52508	5.03884					8021	4.44656	8021	3.40035
	1.526	4.42816	1.52631	5.07838			1.52631	5.07838					8031	4.41112	8031	3.32947
	1.52753	4.43975	1.52815	5.10019			1.52815	5.10019					8041	4.44247	8041	3.55234
	1.52876	4.39953	1.52907	5.06134			1.52907	5.06134					8051	4.4009	8051	3.44806
	1.5306	4.46701	1.5303	5.04634			1.5303	5.04634					8061	4.39067	8061	3.491
	1.53183	4.4895	1.53214	5.06952			1.53214	5.06952					8071	4.3675	8071	3.48623
	1.53306	4.44724	1.53336	5.09269			1.53336	5.09269					8081	4.36478	8081	3.59119
	1.53459	4.4452	1.5349	5.10359			1.5349	5.10359					8091	4.34023	8091	3.43375
	1.53612	4.42066	1.53582	5.09201			1.53582	5.09201					8101	4.38999	8101	3.41058
	1.53766	4.43361	1.53766	5.12063			1.53766	5.12063					8111	4.33683	8111	3.49918
	1.53888	4.47996	1.53888	5.11995			1.53888	5.11995					8121	4.32797	8121	3.40308
	1.5398	4.46701	1.54011	5.10768			1.54011	5.10768					8131	4.38386	8131	3.50736
	1.54103	4.49018	1.54195	5.14449			1.54195	5.14449					8141	4.40567	8141	3.47669
	1.54256	4.43497	1.54287	5.11791			1.54287	5.11791					8151	4.39477	8151	3.43852
	1.5444	4.44179	1.5444	5.11177			1.5444	5.11177					8161	4.38453	8161	3.52917
	1.54563	4.44997	1.54594	5.13563			1.54594	5.13563					8171	4.33479	8171	3.49645
	1.54747	4.48745	1.54686	5.16902			1.54686	5.16902					8181	4.3525	8181	3.46374
	1.549	4.47859	1.54931	5.18061			1.54931	5.18061					8191	4.4009	8191	3.4726
	1.55023	4.46973	1.55023	5.14721			1.55023	5.14721					8201	4.39817	8201	3.47192
	1.55176	4.42407	1.55146	5.16766			1.55146	5.16766					8211	4.32251	8211	3.42421
	1.55268	4.46428	1.55238	5.16902			1.55238	5.16902					8221	4.36273	8221	3.53598
	1.55422	4.49223	1.55453	5.2181			1.55453	5.2181					8231	4.36887	8231	3.42284
	1.55606	4.48677	1.55606	5.21401			1.55606	5.21401					8241	4.34432	8241	3.50599
	1.55698	4.46905	1.55698	5.22628			1.55698	5.22628					8251	4.36	8251	3.37377
	1.55821	4.45338	1.55851	5.22355			1.55851	5.22355					8261	4.40158	8261	3.51417
	1.56005	4.45951	1.55943	5.23037			1.55943	5.23037					8271	4.4043	8271	3.46442
	1.56097	4.46224	1.56127	5.2624			1.56127	5.2624					8281	4.33138	8281	3.48555
	1.5625	4.47042	1.56281	5.244			1.56281	5.244					8291	4.35319	8291	3.49168
	1.56403	4.50858	1.56403	5.28285			1.56403	5.28285					8301	4.38044	8301	3.40512
	1.56495	4.4636	1.56557	5.24809			1.56557	5.24809					8311	4.40634	8311	3.39626
	1.56679	4.47042	1.56679	5.28898			1.56679	5.28898					8321	4.44588	8321	3.54348
	1.56802	4.44861	1.56863	5.28762			1.56863	5.28762					8331	4.40771	8331	3.4726
	1.56986	4.47655	1.57017	5.29852			1.57017	5.29852					8341	4.41384	8341	3.52917
	1.57078	4.51063	1.57109	5.34214			1.57109	5.34214					8351	4.34569	8351	3.4576
	1.57231	4.48677	1.57262	5.29989			1.57262	5.29989					8361	4.35591	8361	3.47601
	1.57354	4.4636	1.57354	5.33601			1.57354	5.33601					8371	4.35659	8371	3.44874
	1.57538	4.46292	1.57507	5.35782			1.57507	5.35782					8381	4.37977	8381	3.54007
	1.5763	4.48882	1.57661	5.37486			1.57661	5.37486					8391	4.33479	8391	3.67025
	1.57814	4.50381	1.57783	5.41234			1.57783	5.41234					8401	4.40158	8401	3.53598
	1.57906	4.49291	1.57906	5.38236			1.57906	5.38236					8411	4.34978	8411	3.53871
	1.5809	4.50245	1.5806	5.42938			1.5806	5.42938					8421	4.35932	8421	3.46442
	1.58213	4.47723	1.58182	5.40621			1.58182	5.40621					8431	4.3341	8431	3.36491
	1.58366	4.47723	1.58366	5.45937			1.58366	5.45937					8441	4.38522	8441	3.40308
	1.58458	4.5079	1.58489	5.49209			1.58489	5.49209					8451	4.36273	8451	3.55575
	1.58642	4.48745	1.58673	5.47505			1.58673	5.47505					8461	4.38522	8461	3.46578
	1.58765	4.51881	1.58765	5.50368			1.58765	5.50368					8471	4.3934	8471	3.38059
	1.58918	4.51199	1.58949	5.51799			1.58949	5.51799					8481	4.36273	8481	3.46578
	1.59072	4.46292	1.59102	5.56774			1.59102	5.56774					8491	4.43498	8491	3.35196
	1.59194	4.47859	1.59194	5.57183			1.59194	5.57183					8501	4.40226	8501	3.59119
	1.59378	4.53108	1.59348	5.57456			1.59348	5.57456					8511	4.37296	8511	3.51758
	1.5947	4.52426	1.5947	5.58955			1.5947	5.58955					8521	4.40499	8521	3.46578
	1.59624	4.53244	1.59593	5.63113			1.59593	5.63113					8531	4.38862	8531	3.45488
	1.59746	4.45747	1.59777	5.65158			1.59777	5.65158					8541	4.37909	8541	3.40921
	1.599	4.49904	1.5993	5.66248			1.5993	5.66248					8551	4.36341	8551	3.50531
	1.60022	4.50722	1.60053	5.71701			1.60053	5.71701					8561	4.36954	8561	3.46033
	1.60176	4.49972	1.60206	5.73064			1.60206	5.73064					8571	4.41317	8571	3.47055
	1.60298	4.54539	1.60329	5.74768			1.60329	5.74768					8581	4.38727	8581	3.53121
	1.60482	4.49359	1.60482	5.76881			1.60482	5.76881					8591	4.37091	8591	3.56802
	1.60605	4.49427	1.60605	5.83287			1.60605	5.83287					8601	4.32047	8601	3.40103
	1.60697	4.52358	1.60759	5.85877			1.60759	5.85877					8611	4.35728	8611	3.47532
	1.60912	4.48814	1.60881	5.83696			1.60881	5.83696					8621	4.4009	8621	3.63004
	1.61004	4.56038	1.61004	5.90376			1.61004	5.90376					8631	4.35114	8631	3.53871
	1.61157	4.51404	1.61157	5.95351			1.61157	5.95351					8641	4.38862	8641	3.41126
	1.6128	4.52358	1.61311	5.99713			1.61311	5.99713					8651	4.39886	8651	3.44602
	1.61464	4.50109	1.61433	6.00395			1.61433	6.00395					8661	4.38318	8661	3.41603
	1.61617	4.47723	1.61587	6.0169			1.61587	6.0169					8671	4.33888	8671	3.46033
	1.61679	4.56924	1.6174	6.07142			1.6174	6.07142					8681	4.36887	8681	3.51486
	1.61801	4.52562	1.61893	6.10959			1.61893	6.10959					8691	4.29252	8691	3.52303
	1.61985	4.52153	1.62047	6.15253			1.62047	6.15253					8701	4.31366	8701	3.46783
	1.62169	4.53244	1.62169	6.21796			1.62169	6.21796					8711	4.31366	8711	3.5946
	1.62292	4.49018	1.62292	6.23636			1.62292	6.23636					8721	4.37022	8721	3.40308
	1.62415	4.52085	1.62445	6.27521			1.62445	6.27521					8731	4.38318	8731	3.61436
	1.62599	4.57674	1.62568	6.32837			1.62568	6.32837					8741	4.36341	8741	3.39763
	1.62752	4.50177	1.62691	6.36586			1.62691	6.36586					8751	4.36887	8751	3.42352
	1.62875	4.55629	1.62875	6.44015			1.62875	6.44015					8761	4.34569	8761	3.43716
	1.62997	4.50858	1.62997	6.46742			1.62997	6.46742					8771	4.37022	8771	3.48078
	1.6312	4.49427	1.6312	6.52876			1.6312	6.52876					8781	4.3675	8781	3.43239
	1.63243	4.55084	1.63274	6.57442			1.63274	6.57442					8791	4.32797	8791	3.50736
	1.63427	4.56992	1.63396	6.63917			1.63396	6.63917					8801	4.35114	8801	3.52508
	1.63611	4.5413	1.63519	6.69983			1.63519	6.69983					8811	4.31502	8811	3.53189
	1.63672	4.53653	1.63703	6.76117			1.63703	6.76117					8821	4.27958	8821	3.4208
	1.63795	4.47451	1.63856	6.80479			1.63856	6.80479					8831	4.35591	8831	3.41398
	1.63948	4.54811	1.63979	6.85046			1.63979	6.85046					8841	4.35114	8841	3.73977
	1.64132	4.55766	1.64102	6.93156			1.64102	6.93156					8851	4.34023	8851	3.47532
	1.64224	4.56992	1.64286	6.95746			1.64286	6.95746					8861	4.3007	8861	3.491
	1.64378	4.54948	1.64378	7.04198			1.64378	7.04198					8871	4.37772	8871	3.55098
	1.64531	4.51199	1.64531	7.09787			1.64531	7.09787					8881	4.31979	8881	3.47873
	1.64654	4.54539	1.64654	7.17148			1.64654	7.17148					8891	4.31502	8891	3.4651
	1.64807	4.55016	1.64776	7.24304			1.64776	7.24304					8901	4.33751	8901	3.49509
	1.6496	4.57742	1.6496	7.30711			1.6496	7.30711					8911	4.36546	8911	3.38672
	1.65114	4.58424	1.65083	7.42161			1.65083	7.42161					8921	4.31024	8921	3.58097
	1.65236	4.51813	1.65206	7.45296			1.65206	7.45296					8931	4.36613	8931	3.56734
	1.65359	4.56652	1.6539	7.54634			1.6539	7.54634					8941	4.31366	8941	3.49782
	1.65512	4.53653	1.65482	7.63767			1.65482	7.63767					8951	4.29934	8951	3.50327
	1.65604	4.57674	1.65635	7.7106			1.65635	7.7106					8961	4.27344	8961	3.46374
	1.65789	4.61082	1.65819	7.79784			1.65819	7.79784					8971	4.34297	8971	3.50463
	1.65942	4.55698	1.65942	7.85305			1.65942	7.85305					8981	4.28367	8981	3.55916
	1.66065	4.5781	1.66065	7.96142			1.66065	7.96142					8991	4.36273	8991	3.46851
	1.66157	4.52426	1.66218	8.02071			1.66218	8.02071					9001	4.35863	9001	3.37513
	1.66371	4.59582	1.66341	8.12772			1.66341	8.12772					9011	4.28912	9011	3.45011
	1.66463	4.62241	1.66494	8.22655			1.66494	8.22655					9021	4.36137	9021	3.54621
	1.66647	4.58287	1.66647	8.29061			1.66647	8.29061					9031	4.34297	9031	3.55098
	1.66739	4.59719	1.66801	8.39489			1.66801	8.39489					9041	4.3157	9041	3.59187
	1.66923	4.53448	1.66893	8.46918			1.66893	8.46918					9051	4.33069	9051	3.45692
	1.67046	4.59923	1.67046	8.56597			1.67046	8.56597					9061	4.36204	9061	3.60073
	1.67199	4.6265	1.6723	8.66207			1.6723	8.66207					9071	4.31093	9071	3.48282
	1.67322	4.58219	1.67322	8.77453			1.67322	8.77453					9081	4.28503	9081	3.55234
	1.67475	4.63672	1.67475	8.85495			1.67475	8.85495					9091	4.25844	9091	3.47601
	1.67567	4.5856	1.67659	8.9456			1.67659	8.9456					9101	4.3157	9101	3.61709
	1.67721	4.56243	1.67721	9.09691			1.67721	9.09691					9111	4.37227	9111	3.49509
	1.67874	4.6265	1.67935	9.19097			1.67935	9.19097					9121	4.30752	9121	3.59528
	1.67966	4.59651	1.68027	9.30411			1.68027	9.30411					9131	4.38113	9131	3.61641
	1.6815	4.66126	1.68119	9.39544			1.68119	9.39544					9141	4.2789	9141	3.43784
	1.68273	4.60673	1.68273	9.50381			1.68273	9.50381					9151	4.27684	9151	3.49168
	1.68457	4.56175	1.68457	9.60604			1.68457	9.60604					9161	4.35932	9161	3.58642
	1.6861	4.65444	1.6861	9.72804			1.6861	9.72804					9171	4.31502	9171	3.59664
	1.68733	4.61491	1.68702	9.8739			1.68702	9.8739					9181	4.33342	9181	3.57483
	1.68886	4.6449	1.68917	9.95978			1.68917	9.95978					9191	4.34637	9191	3.5871
	1.68978	4.65035	1.68978	10.0886			1.68978	10.0886					9201	4.40567	9201	3.52849
	1.69101	4.6006	1.69162	10.2099			1.69162	10.2099					9211	4.5229	9211	3.56597
	1.69285	4.67148	1.69254	10.3299			1.69254	10.3299					9221	4.4745	9221	3.41058
	1.69438	4.63876	1.69408	10.4594			1.69408	10.4594					9231	4.4745	9231	3.40989
	1.69561	4.65308	1.69561	10.5786			1.69561	10.5786					9241	4.45201	9241	3.57824
	1.69714	4.69942	1.69684	10.717			1.69684	10.717					9251	4.42543	9251	3.62868
	1.69868	4.66126	1.69806	10.8356			1.69806	10.8356					9261	4.41452	9261	3.49918
	1.69929	4.65512	1.6999	11.0039			1.6999	11.0039					9271	4.48541	9271	3.58846
	1.70113	4.66126	1.70144	11.1355			1.70144	11.1355					9281	4.44656	9281	3.47123
	1.70266	4.68443	1.70236	11.2527			1.70236	11.2527					9291	4.46701	9291	3.56325
	1.7042	4.73691	1.7042	11.4115			1.7042	11.4115					9301	4.39749	9301	3.52576
	1.70542	4.69738	1.70481	11.524			1.70481	11.524					9311	4.4268	9311	3.57688
	1.70634	4.65308	1.70665	11.6753			1.70665	11.6753					9321	4.36887	9321	3.41739
	1.70788	4.69124	1.70818	11.8075			1.70818	11.8075					9331	4.41657	9331	3.57006
	1.70972	4.70897	1.70972	11.9575			1.70972	11.9575					9341	4.42952	9341	3.67093
	1.71095	4.74441	1.71125	12.1217			1.71125	12.1217					9351	4.42202	9351	3.49304
	1.71248	4.73895	1.71248	12.2274			1.71248	12.2274					9361	4.42407	9361	3.45215
	1.7134	4.70828	1.71371	12.3984			1.71371	12.3984					9371	4.4193	9371	3.52917
	1.71493	4.75872	1.71493	12.5443			1.71493	12.5443					9381	4.44111	9381	3.41194
	1.71677	4.70215	1.71677	12.7011			1.71677	12.7011					9391	4.40703	9391	3.54962
	1.71769	4.78326	1.718	12.8565			1.718	12.8565					9401	4.4636	9401	3.55711
	1.71892	4.78189	1.71984	13.0105			1.71984	13.0105					9411	4.41112	9411	3.56529
	1.72107	4.76076	1.72045	13.172			1.72045	13.172					9421	4.39612	9421	3.45692
	1.72199	4.8187	1.72199	13.3165			1.72199	13.3165					9431	4.41521	9431	3.4542
	1.72383	4.73964	1.72352	13.478			1.72352	13.478					9441	4.42067	9441	3.70774
	1.72505	4.81938	1.72475	13.6423			1.72475	13.6423					9451	4.36818	9451	3.62391
	1.72597	4.81938	1.72597	13.8222			1.72597	13.8222					9461	4.44042	9461	3.62731
	1.72751	4.81325	1.72812	13.9681			1.72812	13.9681					9471	4.40771	9471	3.48896
	1.72935	4.87663	1.72904	14.1508			1.72904	14.1508					9481	4.41317	9481	3.45692
	1.73057	4.83165	1.73057	14.3348			1.73057	14.3348					9491	4.51336	9491	3.56665
	1.7318	4.81052	1.73149	14.4704			1.73149	14.4704					9501	4.42816	9501	3.51622
	1.73364	4.90321	1.73333	14.6517			1.73333	14.6517					9511	4.46497	9511	3.69547
	1.73487	4.8814	1.73456	14.8146			1.73456	14.8146					9521	4.39953	9521	3.43443
	1.7361	4.91889	1.7361	15.0034			1.7361	15.0034					9531	4.40362	9531	3.49168
	1.73794	4.89026	1.73763	15.1929			1.73763	15.1929					9541	4.47246	9541	3.55848
	1.73886	4.87799	1.73886	15.3735			1.73886	15.3735					9551	4.42748	9551	3.68661
	1.7407	4.95229	1.74039	15.5391			1.74039	15.5391					9561	4.4268	9561	3.51077
	1.74162	4.96728	1.74192	15.7075			1.74192	15.7075					9571	4.4377	9571	3.47192
	1.74315	4.98909	1.74284	15.9051			1.74284	15.9051					9581	4.45066	9581	3.73705
	1.74468	4.98977	1.74468	16.0551			1.74468	16.0551					9591	4.39272	9591	3.52099
	1.7456	4.95365	1.74591	16.2772			1.74591	16.2772					9601	4.39136	9601	3.61027
	1.74714	5.04566	1.74683	16.4456			1.74683	16.4456					9611	4.41112	9611	3.54212
	1.74898	5.03203	1.74836	16.6221			1.74836	16.6221					9621	4.42884	9621	3.46237
	1.75051	5.05316	1.7499	16.8123			1.7499	16.8123					9631	4.38658	9631	3.42898
	1.75143	5.11314	1.75204	17.0133			1.75204	17.0133					9641	4.43633	9641	3.51486
	1.75296	5.09064	1.75296	17.2233			1.75296	17.2233					9651	4.39477	9651	3.58097
	1.75419	5.13426	1.7548	17.4236			1.7548	17.4236					9661	4.37431	9661	3.59528
	1.75572	5.13563	1.75572	17.6315			1.75572	17.6315					9671	4.39953	9671	3.50804
	1.75726	5.16971	1.75695	17.8265			1.75695	17.8265					9681	4.37977	9681	3.5537
	1.75818	5.25081	1.75848	18.0098			1.75848	18.0098					9691	4.41726	9691	3.51145
	1.76002	5.22628	1.76002	18.2224			1.76002	18.2224					9701	4.41248	9701	3.54825
	1.76155	5.21742	1.76125	18.4099			1.76125	18.4099					9711	4.38931	9711	3.72887
	1.76247	5.3067	1.76247	18.6198			1.76247	18.6198					9721	4.47246	9721	3.53871
	1.76431	5.28285	1.76401	18.8181			1.76401	18.8181					9731	4.39681	9731	3.61641
	1.76554	5.38236	1.76554	19.0281			1.76554	19.0281					9741	4.44316	9741	3.62868
	1.76738	5.38167	1.76707	19.2387			1.76707	19.2387					9751	4.39136	9751	3.58506
	1.76799	5.38372	1.76799	19.4302			1.76799	19.4302					9761	4.4118	9761	3.57074
	1.76983	5.45937	1.76953	19.6565			1.76953	19.6565					9771	4.3859	9771	3.59869
	1.77106	5.46074	1.77137	19.8528			1.77137	19.8528					9781	4.36954	9781	3.54621
	1.7729	5.52344	1.77259	20.0688			1.77259	20.0688					9791	4.41657	9791	3.63481
	1.77382	5.59364	1.77382	20.2937			1.77382	20.2937					9801	4.42952	9801	3.55507
	1.77535	5.56229	1.77535	20.5016			1.77535	20.5016					9811	4.4118	9811	3.46646
	1.77658	5.6693	1.77689	20.7265			1.77689	20.7265					9821	4.41726	9821	3.64299
	1.77781	5.6468	1.77781	20.9514			1.77781	20.9514					9831	4.39408	9831	3.70569
	1.77934	5.69588	1.77965	21.1627			1.77965	21.1627					9841	4.42202	9841	3.66412
	1.78087	5.81992	1.78118	21.4013			1.78118	21.4013					9851	4.4193	9851	3.42557
	1.78241	5.79539	1.7821	21.5853			1.7821	21.5853					9861	4.35863	9861	3.50191
	1.78394	5.87581	1.78394	21.817			1.78394	21.817					9871	4.4118	9871	3.4133
	1.78455	5.90035	1.78486	22.0215			1.78486	22.0215					9881	4.36954	9881	3.49782
	1.7867	5.92148	1.7867	22.2805			1.7867	22.2805					9891	4.43633	9891	3.60823
	1.78793	6.04757	1.78824	22.4645			1.78824	22.4645					9901	4.39953	9901	3.42012
	1.78946	6.05779	1.78946	22.7917			1.78946	22.7917					9911	4.44724	9911	3.61914
	1.791	6.12663	1.79069	22.9621			1.79069	22.9621					9921	4.39477	9921	3.67502
	1.79222	6.18388	1.79192	23.2074			1.79192	23.2074					9931	4.42748	9931	3.59596
	1.79345	6.19547	1.79406	23.4528			1.79406	23.4528					9941	4.45066	9941	3.5428
	1.79498	6.31474	1.79529	23.7118			1.79529	23.7118					9951	4.37977	9951	3.67639
	1.7959	6.35836	1.79621	23.9231			1.79621	23.9231					9961	4.38386	9961	3.54553
	1.79774	6.42652	1.79774	24.148			1.79774	24.148					9971	4.41726	9971	3.5537
	1.79897	6.50081	1.79866	24.4002			1.79866	24.4002					9981	4.37704	9981	3.50599
													9991	4.35182	9991	3.5537
													10001	4.36273	10001	3.58438
													10011	4.39953	10011	3.61505
													10021	4.40703	10021	3.57006
													10031	4.41384	10031	3.53053
													10041	4.43498	10041	3.45011
													10051	4.3675	10051	3.54553
													10061	4.45679	10061	3.52712
													10071	4.37159	10071	3.54621
													10081	4.38113	10081	3.64095
													10091	4.42611	10091	3.55302
													10101	4.35319	10101	3.63004
													10111	4.38113	10111	3.57824
													10121	4.37704	10121	3.57279
													10131	4.36682	10131	3.56734
													10141	4.39203	10141	3.60619
													10151	4.39886	10151	3.6832
													10161	4.33206	10161	3.44942
													10171	4.41384	10171	3.62118
													10181	4.43293	10181	3.63686
													10191	4.36887	10191	3.56529
													10201	4.40976	10201	3.51008
													10211	4.4043	10211	3.59187
													10221	4.38522	10221	3.42489
													10231	4.37977	10231	3.47464
													10241	4.39477	10241	3.51349
													10251	4.37568	10251	3.50395
													10261	4.43361	10261	3.69888
													10271	4.42067	10271	3.6389
													10281	4.42134	10281	3.68525
													10291	4.39681	10291	3.5687
													10301	4.41657	10301	3.47464
													10311	4.42476	10311	3.4726
													10321	4.36409	10321	3.4835
													10331	4.3934	10331	3.46306
													10341	4.38044	10341	3.65594
													10351	4.40908	10351	3.65185
													10361	4.4302	10361	3.53394
													10371	4.42134	10371	3.5353
													10381	4.40634	10381	3.46646
													10391	4.34023	10391	3.52576
													10401	4.40976	10401	3.52303
													10411	4.39067	10411	3.52576
													10421	4.35796	10421	3.4392
													10431	4.37296	10431	3.74932
													10441	4.35591	10441	3.52235
													10451	4.39681	10451	3.48759
													10461	4.35454	10461	3.78339
													10471	4.3675	10471	3.50736
													10481	4.41657	10481	3.47396
													10491	4.39749	10491	3.65458
													10501	4.34023	10501	3.51622
													10511	4.34569	10511	3.67707
													10521	4.33751	10521	3.6055
													10531	4.36887	10531	3.45011
													10541	4.35523	10541	3.48691
													10551	4.41452	10551	3.4985
													10561	4.37977	10561	3.42216
													10571	4.40634	10571	3.53735
													10581	4.34023	10581	3.50122
													10591	4.32251	10591	3.61436
													10601	4.33751	10601	3.5278
													10611	4.34364	10611	3.49236
													10621	4.37159	10621	3.61914
													10631	4.31979	10631	3.42012
													10641	4.39612	10641	3.51826
													10651	4.38318	10651	3.49645
													10661	4.35796	10661	3.52508
													10671	4.37704	10671	3.4392
													10681	4.32524	10681	3.51145
													10691	4.31298	10691	3.5428
													10701	4.28571	10701	3.56938
													10711	4.41521	10711	3.4835
													10721	4.33956	10721	3.67775
													10731	4.37636	10731	3.39831
													10741	4.27821	10741	3.49713
													10751	4.36546	10751	3.47328
													10761	4.28434	10761	3.51826
													10771	4.36068	10771	3.42557
													10781	4.34637	10781	3.53803
													10791	4.36478	10791	3.71047
													10801	4.38999	10801	3.51826
													10811	4.32183	10811	3.4726
													10821	4.35932	10821	3.46374
													10831	4.38658	10831	3.4542
													10841	4.2898	10841	3.39217
													10851	4.32251	10851	3.41398
													10861	4.33614	10861	3.44056
													10871	4.30616	10871	3.51213
													10881	4.27276	10881	3.59187
													10891	4.29117	10891	3.50122
													10901	4.31707	10901	3.45283
													10911	4.33138	10911	3.55302
													10921	4.32592	10921	3.44806
													10931	4.2789	10931	3.42489
													10941	4.33956	10941	3.50668
													10951	4.33206	10951	3.48078
													10961	4.25436	10961	3.43647
													10971	4.29457	10971	3.49986
													10981	4.31024	10981	3.45011
													10991	4.31842	10991	3.42761
													11001	4.29321	11001	3.57006
													11011	4.35796	11011	3.52303
													11021	4.31842	11021	3.4283
													11031	4.29526	11031	3.40103
													11041	4.31707	11041	3.40989
													11051	4.31911	11051	3.42966
													11061	4.28434	11061	3.41194
													11071	4.3157	11071	3.42557
													11081	4.38249	11081	3.41875
													11091	4.27549	11091	3.40649
													11101	4.29798	11101	3.41194
													11111	4.34706	11111	3.45011
													11121	4.31502	11121	3.4542
													11131	4.27684	11131	3.41807
													11141	4.26799	11141	3.44397
													11151	4.27684	11151	3.43511
													11161	4.27753	11161	3.37241
													11171	4.28299	11171	3.41807
													11181	4.27617	11181	3.43852
													11191	4.34228	11191	3.3949
													11201	4.26662	11201	3.46306
													11211	4.28776	11211	3.44806
													11221	4.2898	11221	3.37309
													11231	4.27821	11231	3.39558
													11241	4.31433	11241	3.46783
													11251	4.26731	11251	3.4392
													11261	4.32116	11261	3.40785
													11271	4.28776	11271	3.36832
													11281	4.30957	11281	3.45283
													11291	4.30684	11291	3.53871
													11301	4.33547	11301	3.34923
													11311	4.31502	11311	3.48282
													11321	4.32729	11321	3.39354
													11331	4.3266	11331	3.43716
													11341	4.29866	11341	3.4467
													11351	4.33342	11351	3.39013
													11361	4.28162	11361	3.42284
													11371	4.29117	11371	3.46033
													11381	4.33479	11381	3.4651
													11391	4.32933	11391	3.46646
													11401	4.33751	11401	3.36764
													11411	4.31707	11411	3.36764
													11421	4.31366	11421	3.46442
													11431	4.35114	11431	3.42761
													11441	4.32729	11441	3.37173
													11451	4.28094	11451	3.40853
													11461	4.32864	11461	3.40103
													11471	4.30274	11471	3.44465
													11481	4.29798	11481	3.42216
													11491	4.33683	11491	3.34242
													11501	4.30752	11501	3.34719
													11511	4.3082	11511	3.36968
													11521	4.31161	11521	3.37377
													11531	4.27753	11531	3.46783
													11541	4.28912	11541	3.34787
													11551	4.31707	11551	3.34719
													11561	4.28434	11561	3.45965
													11571	4.24618	11571	3.40171
													11581	4.29798	11581	3.38536
													11591	4.26458	11591	3.38876
													11601	4.24754	11601	3.46646
													11611	4.2789	11611	3.39422
													11621	4.29593	11621	3.40103
													11631	4.3007	11631	3.34651
													11641	4.22369	11641	3.36832
													11651	4.2789	11651	3.34787
													11661	4.26594	11661	3.37718
													11671	4.24891	11671	3.3765
													11681	4.31707	11681	3.36559
													11691	4.26527	11691	3.38945
													11701	4.25572	11701	3.40308
													11711	4.25096	11711	3.36355
													11721	4.29321	11721	3.50463
													11731	4.27412	11731	3.40103
													11741	4.29184	11741	3.34583
													11751	4.21756	11751	3.31993
													11761	4.23323	11761	3.34583
													11771	4.2748	11771	3.354
													11781	4.31093	11781	3.34583
													11791	4.27208	11791	3.35878
													11801	4.25913	11801	3.35469
													11811	4.25913	11811	3.42761
													11821	4.29252	11821	3.35537
													11831	4.27753	11831	3.36764
													11841	4.30889	11841	3.3247
													11851	4.27617	11851	3.32742
													11861	4.24004	11861	3.39967
													11871	4.3082	11871	3.37718
													11881	4.2714	11881	3.37854
													11891	4.2748	11891	3.3615
													11901	4.27617	11901	3.3356
													11911	4.26458	11911	3.32538
													11921	4.25913	11921	3.33219
													11931	4.28708	11931	3.34106
													11941	4.27617	11941	3.30766
													11951	4.3082	11951	3.32061
													11961	4.32183	11961	3.43102
													11971	4.24822	11971	3.3615
													11981	4.28162	11981	3.31652
													11991	4.24686	11991	3.35128
													12001	4.22437	12001	3.38468
													12011	4.2714	12011	3.32879
													12021	4.25163	12021	3.33492
													12031	4.28299	12031	3.34992
													12041	4.23391	12041	3.30902
													12051	4.23596	12051	3.37854
													12061	4.25368	12061	3.33288
													12071	4.23187	12071	3.3247
													12081	4.26322	12081	3.32947
													12091	4.28571	12091	3.30902
													12101	4.23868	12101	3.30084
													12111	4.21006	12111	3.36764
													12121	4.25981	12121	3.33219
													12131	4.22506	12131	3.4726
													12141	4.26458	12141	3.31311
													12151	4.24346	12151	3.33151
													12161	4.29184	12161	3.33492
													12171	4.25572	12171	3.33492
													12181	4.19983	12181	3.33765
													12191	4.25368	12191	3.33219
													12201	4.20664	12201	3.34378
													12211	4.19302	12211	3.38127
													12221	4.2455	12221	3.33833
													12231	4.25709	12231	3.34719
													12241	4.26049	12241	3.34037
													12251	4.24891	12251	3.33151
													12261	4.29117	12261	3.30834
													12271	4.24346	12271	3.29812
													12281	4.25844	12281	3.32879
													12291	4.28843	12291	3.33151
													12301	4.23391	12301	3.32402
													12311	4.26527	12311	3.4392
													12321	4.24822	12321	3.59324
													12331	4.22778	12331	3.33219
													12341	4.24209	12341	3.44261
													12351	4.25777	12351	3.32811
													12361	4.2898	12361	3.3356
													12371	4.28776	12371	3.3431
													12381	4.27344	12381	3.33628
													12391	4.2789	12391	3.34514
													12401	4.24141	12401	3.32061
													12411	4.2012	12411	3.29948
													12421	4.24891	12421	3.31038
													12431	4.28776	12431	3.30493
													12441	4.24413	12441	3.34787
													12451	4.23596	12451	3.32333
													12461	4.2012	12461	3.32947
													12471	4.25436	12471	3.38945
													12481	4.29661	12481	3.29743
													12491	4.25504	12491	3.35537
													12501	4.25504	12501	3.33083
													12511	4.28094	12511	3.33288
													12521	4.27549	12521	3.57824
													12531	4.29526	12531	3.33356
													12541	4.20188	12541	3.31243
													12551	4.22846	12551	3.30289
													12561	4.1787	12561	3.31584
													12571	4.23596	12571	3.33288
													12581	4.24413	12581	3.29812
													12591	4.25163	12591	3.31447
													12601	4.22914	12601	3.31516
													12611	4.22846	12611	3.60482
													12621	4.23391	12621	3.30289
													12631	4.26662	12631	3.31856
													12641	4.24413	12641	3.30221
													12651	4.29252	12651	3.30289
													12661	4.24481	12661	3.30698
													12671	4.253	12671	3.33424
													12681	4.26799	12681	3.29812
													12691	4.21891	12691	3.37445
													12701	4.25572	12701	3.30221
													12711	4.22506	12711	3.30084
													12721	4.22982	12721	3.33969
													12731	4.23254	12731	3.32674
													12741	4.27344	12741	3.32061
													12751	4.22097	12751	3.29607
													12761	4.21756	12761	3.31107
													12771	4.26936	12771	3.30561
													12781	4.24072	12781	3.31516
													12791	4.22506	12791	3.31107
													12801	4.22369	12801	3.30561
													12811	4.25913	12811	3.32947
													12821	4.16234	12821	3.31243
													12831	4.23732	12831	3.27085
													12841	4.25504	12841	3.28244
													12851	4.29934	12851	3.30766
													12861	4.2564	12861	3.3356
													12871	4.25913	12871	3.29948
													12881	4.20256	12881	3.33628
													12891	4.22641	12891	3.35469
													12901	4.24277	12901	3.30152
													12911	4.23119	12911	3.28244
													12921	4.22506	12921	3.33219
													12931	4.21619	12931	3.30493
													12941	4.25368	12941	3.28926
													12951	4.2046	12951	3.28789
													12961	4.20188	12961	3.29198
													12971	4.22846	12971	3.27699
													12981	4.20324	12981	3.28994
													12991	4.18483	12991	3.30629
													13001	4.23528	13001	3.30425
													13011	4.23732	13011	3.2804
													13021	4.2455	13021	3.29743
													13031	4.19916	13031	3.30766
													13041	4.21073	13041	3.26472
													13051	4.20801	13051	3.28448
													13061	4.19166	13061	3.26608
													13071	4.22301	13071	3.28926
													13081	4.25231	13081	3.29948
													13091	4.17052	13091	3.28585
													13101	4.22164	13101	3.33424
													13111	4.17939	13111	3.28108
													13121	4.26322	13121	3.27358
													13131	4.20256	13131	3.28244
													13141	4.1787	13141	3.26336
													13151	4.19983	13151	3.27562
													13161	4.24822	13161	3.27699
													13171	4.22506	13171	3.27971
													13181	4.25844	13181	3.2729
													13191	4.25777	13191	3.27085
													13201	4.18211	13201	3.2654
													13211	4.21756	13211	3.24632
													13221	4.19779	13221	3.24836
													13231	4.21891	13231	3.30766
													13241	4.19302	13241	3.26404
													13251	4.18961	13251	3.24904
													13261	4.17802	13261	3.32947
													13271	4.20256	13271	3.24018
													13281	4.19711	13281	3.26336
													13291	4.35659	13291	3.25109
													13301	4.35182	13301	3.29062
													13311	4.30889	13311	3.2729
													13321	4.36478	13321	3.27903
													13331	4.34228	13331	3.28448
													13341	4.36478	13341	3.2988
													13351	4.37227	13351	3.25722
													13361	4.32524	13361	3.27358
													13371	4.36613	13371	3.2804
													13381	4.32388	13381	3.29198
													13391	4.32729	13391	3.25109
													13401	4.40294	13401	3.26336
													13411	4.3525	13411	3.23132
													13421	4.3266	13421	3.27562
													13431	4.31093	13431	3.28653
													13441	4.35182	13441	3.26336
													13451	4.41317	13451	3.25381
													13461	4.34841	13461	3.2579
													13471	4.3341	13471	3.24086
													13481	4.32456	13481	3.28312
													13491	4.35591	13491	3.25722
													13501	4.33138	13501	3.26472
													13511	4.3491	13511	3.26608
													13521	4.33751	13521	3.23541
													13531	4.36409	13531	3.22587
													13541	4.36954	13541	3.2654
													13551	4.40567	13551	3.25313
													13561	4.33819	13561	3.25518
													13571	4.30548	13571	3.25313
													13581	4.33751	13581	3.247
													13591	4.33614	13591	3.24359
													13601	4.34706	13601	3.27631
													13611	4.36682	13611	3.24086
													13621	4.33001	13621	3.25995
													13631	4.3157	13631	3.24904
													13641	4.29934	13641	3.26063
													13651	4.33819	13651	3.24223
													13661	4.32729	13661	3.26472
													13671	4.35523	13671	3.25109
													13681	4.35387	13681	3.24972
													13691	4.3341	13691	3.25927
													13701	4.3048	13701	3.24427
													13711	4.41861	13711	3.27426
													13721	4.37363	13721	3.27222
													13731	4.28843	13731	3.24291
													13741	4.37022	13741	3.26199
													13751	4.38522	13751	3.24904
													13761	4.33206	13761	3.24086
													13771	4.34637	13771	3.21837
													13781	4.3266	13781	3.22587
													13791	4.37568	13791	3.23405
													13801	4.30548	13801	3.25859
													13811	4.28094	13811	3.23882
													13821	4.3416	13821	3.25109
													13831	4.34637	13831	3.25586
													13841	4.31911	13841	3.25927
													13851	4.34501	13851	3.24768
													13861	4.32251	13861	3.27631
													13871	4.30411	13871	3.23337
													13881	4.34706	13881	3.28108
													13891	4.29117	13891	3.28312
													13901	4.31842	13901	3.35537
													13911	4.30889	13911	3.23814
													13921	4.23187	13921	3.29062
													13931	4.32797	13931	3.28108
													13941	4.3491	13941	3.26199
													13951	4.26322	13951	3.27426
													13961	4.33001	13961	3.23677
													13971	4.31093	13971	3.26199
													13981	4.32047	13981	3.2579
													13991	4.26186	13991	3.26676
													14001	4.27412	14001	3.27426
													14011	4.31842	14011	3.25722
													14021	4.32592	14021	3.25859
													14031	4.29048	14031	3.24427
													14041	4.28639	14041	3.25859
													14051	4.26867	14051	3.26676
													14061	4.34978	14061	3.23405
													14071	4.30957	14071	3.27426
													14081	4.2789	14081	3.27017
													14091	4.28912	14091	3.27153
													14101	4.27208	14101	3.25177
													14111	4.29934	14111	3.22791
													14121	4.2748	14121	3.29266
													14131	4.3266	14131	3.24564
													14141	4.34092	14141	3.2211
													14151	4.36204	14151	3.21633
													14161	4.33479	14161	3.27631
													14171	4.27344	14171	3.40035
													14181	4.29526	14181	3.25927
													14191	4.33001	14191	3.27358
													14201	4.29934	14201	3.23814
													14211	4.3266	14211	3.26472
													14221	4.32183	14221	3.23814
													14231	4.3341	14231	3.21565
													14241	4.27549	14241	3.2286
													14251	4.24959	14251	3.23337
													14261	4.30957	14261	3.27153
													14271	4.23391	14271	3.23337
													14281	4.22573	14281	3.25177
													14291	4.25096	14291	3.28108
													14301	4.22232	14301	3.24564
													14311	4.253	14311	3.27835
													14321	4.31161	14321	3.24972
													14331	4.35454	14331	3.23405
													14341	4.29389	14341	3.24291
													14351	4.30616	14351	3.2395
													14361	4.36273	14361	3.26676
													14371	4.32251	14371	3.32197
													14381	4.29184	14381	3.31856
													14391	4.29593	14391	3.23609
													14401	4.32388	14401	3.23677
													14411	4.33819	14411	3.23541
													14421	4.28162	14421	3.28108
													14431	4.28571	14431	3.26472
													14441	4.3157	14441	3.24291
													14451	4.3232	14451	3.24495
													14461	4.29457	14461	3.27153
													14471	4.29389	14471	3.24564
													14481	4.3232	14481	3.23609
													14491	4.32388	14491	3.2211
													14501	4.33138	14501	3.22791
													14511	4.26594	14511	3.24086
													14521	4.27412	14521	3.25518
													14531	4.31093	14531	3.247
													14541	4.3341	14541	3.22382
													14551	4.31502	14551	3.23814
													14561	4.28708	14561	3.25518
													14571	4.26322	14571	3.23814
													14581	4.28708	14581	3.21292
													14591	4.26662	14591	3.28108
													14601	4.3048	14601	3.21701
													14611	4.23391	14611	3.23541
													14621	4.28503	14621	3.21496
													14631	4.25981	14631	3.25654
													14641	4.32729	14641	3.26404
													14651	4.28434	14651	3.25381
													14661	4.32456	14661	3.23473
													14671	4.23868	14671	3.2579
													14681	4.24004	14681	3.25995
													14691	4.29457	14691	3.22314
													14701	4.31911	14701	3.27971
													14711	4.32183	14711	3.27085
													14721	4.25572	14721	3.23405
													14731	4.26049	14731	3.24632
													14741	4.29526	14741	3.25313
													14751	4.31979	14751	3.22382
													14761	4.28708	14761	3.23541
													14771	4.27276	14771	3.24564
													14781	4.24346	14781	3.26063
													14791	4.25504	14791	3.31993
													14801	4.2564	14801	3.25518
													14811	4.2898	14811	3.24632
													14821	4.22982	14821	3.26336
													14831	4.26731	14831	3.22042
													14841	4.26253	14841	3.25177
													14851	4.27753	14851	3.21974
													14861	4.2789	14861	3.26267
													14871	4.30002	14871	3.25654
													14881	4.28367	14881	3.24427
													14891	4.2714	14891	3.24359
													14901	4.27344	14901	3.24223
													14911	4.23868	14911	3.24632
													14921	4.34364	14921	3.21974
													14931	4.3082	14931	3.22996
													14941	4.31366	14941	3.23473
													14951	4.31638	14951	3.22996
													14961	4.24413	14961	3.23746
													14971	4.32524	14971	3.23814
													14981	4.27003	14981	3.29743
													14991	4.22846	14991	3.26404
													15001	4.22369	15001	3.25313
													15011	4.31911	15011	3.25927
													15021	4.2973	15021	3.25245
													15031	4.32933	15031	3.24359
													15041	4.29048	15041	3.232
													15051	4.30343	15051	3.28448
													15061	4.31093	15061	3.24564
													15071	4.27412	15071	3.23814
													15081	4.32592	15081	3.20815
													15091	4.26253	15091	3.22314
													15101	4.3082	15101	3.23132
													15111	4.24072	15111	3.22178
													15121	4.26799	15121	3.20338
													15131	4.2564	15131	3.24155
													15141	4.3007	15141	3.21019
													15151	4.24959	15151	3.21565
													15161	4.33138	15161	3.23746
													15171	4.22301	15171	3.23746
													15181	4.29934	15181	3.24495
													15191	4.23254	15191	3.20065
													15201	4.27071	15201	3.26063
													15211	4.24004	15211	3.20815
													15221	4.25163	15221	3.22519
													15231	4.25436	15231	3.25586
													15241	4.22573	15241	3.21769
													15251	4.26253	15251	3.28857
													15261	4.21006	15261	3.21633
													15271	4.30752	15271	3.20201
													15281	4.23254	15281	3.24904
													15291	4.29184	15291	3.20747
													15301	4.21823	15301	3.21292
													15311	4.21551	15311	3.22314
													15321	4.26049	15321	3.18498
													15331	4.20938	15331	3.24155
													15341	4.23254	15341	3.18225
													15351	4.29321	15351	3.22042
													15361	4.22573	15361	3.24632
													15371	4.25913	15371	3.21769
													15381	4.21756	15381	3.21292
													15391	4.27958	15391	3.19452
													15401	4.28094	15401	3.18361
													15411	4.20256	15411	3.22382
													15421	4.21278	15421	3.19111
													15431	4.26049	15431	3.21633
													15441	4.20051	15441	3.23814
													15451	4.27208	15451	3.19861
													15461	4.22573	15461	3.19861
													15471	4.23119	15471	3.20815
													15481	4.28639	15481	3.18838
													15491	4.24891	15491	3.25041
													15501	4.31024	15501	3.23405
													15511	4.23391	15511	3.22519
													15521	4.24141	15521	3.1952
													15531	4.20392	15531	3.28994
													15541	4.22982	15541	3.20951
													15551	4.29457	15551	3.23405
													15561	4.20664	15561	3.19179
													15571	4.2271	15571	3.18566
													15581	4.28776	15581	3.21837
													15591	4.30002	15591	3.19929
													15601	4.22301	15601	3.22178
													15611	4.26527	15611	3.19315
													15621	4.28571	15621	3.18498
													15631	4.22437	15631	3.19179
													15641	4.24754	15641	3.16453
													15651	4.25096	15651	3.19724
													15661	4.24277	15661	3.17748
													15671	4.30548	15671	3.18157
													15681	4.30616	15681	3.1877
													15691	4.2305	15691	3.21701
													15701	4.28434	15701	3.19929
													15711	4.2564	15711	3.20815
													15721	4.253	15721	3.17475
													15731	4.25096	15731	3.20474
													15741	4.238	15741	3.22042
													15751	4.20188	15751	3.20065
													15761	4.29117	15761	3.19929
													15771	4.24072	15771	3.22519
													15781	4.23663	15781	3.19656
													15791	4.24618	15791	3.18225
													15801	4.18552	15801	3.20542
													15811	4.27549	15811	3.19724
													15821	4.25504	15821	3.20679
													15831	4.23323	15831	3.21701
													15841	4.27617	15841	3.19452
													15851	4.28503	15851	3.20474
													15861	4.27412	15861	3.19724
													15871	4.2564	15871	3.1877
													15881	4.2898	15881	3.20951
													15891	4.25504	15891	3.2136
													15901	4.23663	15901	3.18838
													15911	4.2823	15911	3.18361
													15921	4.23323	15921	3.17475
													15931	4.28912	15931	3.16657
													15941	4.23663	15941	3.17748
													15951	4.31979	15951	3.22246
													15961	4.27412	15961	3.17543
													15971	4.22437	15971	3.19724
													15981	4.22301	15981	3.19997
													15991	4.27549	15991	3.18498
													16001	4.24277	16001	3.19793
													16011	4.33138	16011	3.19111
													16021	4.25504	16021	3.21701
													16031	4.24209	16031	3.2061
													16041	4.27549	16041	3.17271
													16051	4.21278	16051	3.18498
													16061	4.19233	16061	3.17271
													16071	4.27549	16071	3.19724
													16081	4.30207	16081	3.2027
													16091	4.22301	16091	3.21292
													16101	4.2898	16101	3.20883
													16111	4.25844	16111	3.20679
													16121	4.20051	16121	3.18566
													16131	4.21347	16131	3.19656
													16141	4.25231	16141	3.19793
													16151	4.23459	16151	3.21019
													16161	4.28571	16161	3.21156
													16171	4.29389	16171	3.22246
													16181	4.28162	16181	3.21701
													16191	4.3082	16191	3.21292
													16201	4.27821	16201	3.19315
													16211	4.2196	16211	3.18838
													16221	4.27617	16221	3.18566
													16231	4.22506	16231	3.19997
													16241	4.30343	16241	3.19724
													16251	4.2305	16251	3.21088
													16261	4.238	16261	3.18906
													16271	4.2046	16271	3.18157
													16281	4.24004	16281	3.20133
													16291	4.25844	16291	3.19179
													16301	4.24891	16301	3.21633
													16311	4.30684	16311	3.20815
													16321	4.29593	16321	3.2027
													16331	4.29389	16331	3.16657
													16341	4.25027	16341	3.20338
													16351	4.28708	16351	3.23609
													16361	4.20938	16361	3.21428
													16371	4.29117	16371	3.18975
													16381	4.24891	16381	3.22996
[truncated: 2,722 more rows]

## Sheet: Supp.4
Supp.4a	Fe2O3		Ge-H		Ge-PH			Supp.4b	Fe2O3		Ge-H		Ge-PH
[truncated: 602 more rows]

[truncated: 15 more sheets: Supp.5, Supp.6, Supp.7, Supp.8, Supp.9, Supp.10, Supp.11, Supp.12, Supp.13, Supp.14, Supp.15, Supp.16, Supp.17, Supp.18, Supp.19]
